# Supplementary material for: Search-and-remove genome editing allows selection of cells by DNA sequence
Source: Nat Commun. 2025 Dec 8;16:10985. doi: 10.1038/s41467-025-66896-1 (PMC12689631; doi:10.1038/s41467-025-66896-1)
Supplement: Supplementary file 3 — Supplementary Data 1 [file 41467_2025_66896_MOESM3_ESM.xlsx]

## Sheet: gRNAs
ID	spacer sequence
AAVS1_insert	AAAAAGTAAGAATTCAAGGG
AHR	TGAGTTACAATGATATAATC
AHR base editing	AAAAAACAACCGATGGACTT
Bcr_abl_K561	GACCCTGGCCGCTGTGGAGT
C3	GTTCAGTTCCTGGTGGTCAG
CDH16	GCTCAGGGATGCTGACTGTG
DCHS1	GCACAATGCTGATGTCCACT
DCHS1chimp	GCACAATGCTGATGTTCACT
FANCF	GGAATCCCTTCTGCAGCACC
GLDC (Cpf1)	TCGTTGATCCCCGTTGCCACC
HEK3	GGCCCAGACTGAGCACGTGA
HT29_APC_2557T (Cpf1)	TAGAGAGAACGCGGAATTGGT
HuCCT1_KRAS_35A	CTTGTGGTAGTTGGAGCTGA
IZUMO4 (Cpf1)	ATGAACAGACCACGCTCCTCT
KNL1 (Cpf1)	TGAATGAACCTCTATCAAGCA
NCOA6 (Cpf1)	TTGAATGCTAACATCAGGCAT
P53_R72	GCCAGAGGCTGCTCCCCGCG
P53_R72_kill	GCCAGAGGCTGCTCCCTGAG
PRDM10	TCTGCTGTTGGCTGTTGGTC
PROM2	TGGGTGGCTGGGGTCGTCCC
Puro*	CGGATCGACGGTGTGGCGCT
RDES_TP53_817T (Cpf1)	AGGTGTGTGTTTGTGCCTGTC
SSH2	TGGTCAAACTCCAGCACCCT
VCAN	CCCTGTGGAATTTAATACTG
VEGFA	GATGTCTGCAGGCCAGATGA
Puro* nicking	AACTCTTCCTCACGCGCGTC
HEK3 nicking	GTCAACCAGTATCCCGGTGC
FANCF nicking	GGGGTCCCAGGTGCTGACGT
VEGFA nicking	ATGTACAGAGAGCCCAGGGC
CDH16 nicking	GAGCTCAGGGATGCTGACTG
IZUMO4 nicking	TGGGACACACAGAGCCACCC
PROM2 nicking	GAGCACCACGAATAGGACCA
AHR nicking	AAAAAACAACCGATGGACTT
NCOA6 nicking	CCACACATGGCCCAGCAGCA

## Sheet: pegRNAs
ID	sequence (* = phosphorothioate bonds, mX = 2' O Methyl bases
Puro* repair	mC*mG*mGrArUrCrGrArCrGrGrUrGrUrGrGrCrGrCrUrGrUrUrUrArArGrArGrCrUrArGrArArArUrArGrCrArArGrUrUrUrArArArUrArArGrGrCrUrArGrUrCrCrGrUrUrArUrCrArArCrUrUrGrArArArArArGrUrGrGrCrArCrCrGrArGrUrCrGrGrUrGrCrCrCrCrGrCrCrArCrGrCrGrCrCrArCrArCrCrGmU*mU*mU
HEK3 +1 T to A2	mG*mG*mCrCrCrArGrArCrUrGrArGrCrArCrGrUrGrArGrUrUrUrUrArGrArGrCrUrArGrArArArUrArGrCrArArGrUrUrArArArArUrArArGrGrCrUrArGrUrCrCrGrUrUrArUrCrArArCrUrUrGrArArArArArGrUrGrGrCrArCrCrGrArGrUrCrGrGrUrGrCrUrGrGrArGrGrArArGrCrArGrGrGrCrUrUrCrCrUrUrUrCrCrUrCrUrGrCrCrArUrCrUrCrGrUrGrCrUrCrArGrUrCrUrGmU*mU*mU
FANCF +5 G to T	mG*mG*mArArUrCrCrCrUrUrCrUrGrCrArGrCrArCrCrGrUrUrUrUrArGrArGrCrUrArGrArArArUrArGrCrArArGrUrUrArArArArUrArArGrGrCrUrArGrUrCrCrGrUrUrArUrCrArArCrUrUrGrArArArArArGrUrGrGrCrArCrCrGrArGrUrCrGrGrUrGrCrGrGrArArArArGrCrGrArUrCrArArGrGrUrGrCrUrGrCrArGrArArGrGrGrAmU*mU*mU
VEGFA +5 G to T	mG*mA*mUrGrUrCrUrGrCrArGrGrCrCrArGrArUrGrArGrUrUrUrUrArGrArGrCrUrArGrArArArUrArGrCrArArGrUrUrArArArArUrArArGrGrCrUrArGrUrCrCrGrUrUrArUrCrArArCrUrUrGrArArArArArGrUrGrGrCrArCrCrGrArGrUrCrGrGrUrGrCrArArUrGrUrGrCrCrArUrCrUrGrGrArGrCrArCrUrCrArUrCrUrGrGrCrCrUrGrCrArGrAmU*mU*mU
CDH16 ancestral	mG*mA*mGrCrUrCrArGrGrGrArUrGrCrUrGrArCrUrGrGrUrUrUrUrArGrArGrCrUrArGrArArArUrArGrCrArArGrUrUrArArArArUrArArGrGrCrUrArGrUrCrCrGrUrUrArUrCrArArCrUrUrGrArArArArArGrUrGrGrCrArCrCrGrArGrUrCrGrGrUrGrCrUrCrCrCrArGrUrGrArCrCrCrArGrCrArGrUrCrArGrCrArUrCrCrCmU*mU*mU
IZUMO4 ancestral	mC*mA*mGrGrArGrArArGrGrCrArGrArGrGrArGrCrGrGrUrUrUrUrArGrArGrCrUrArGrArArArUrArGrCrArArGrUrUrArArArArUrArArGrGrCrUrArGrUrCrCrGrUrUrArUrCrArArCrUrUrGrArArArArArGrUrGrGrCrArCrCrGrArGrUrCrGrGrUrGrCrArUrGrArArCrArArArCrCrUrCrGrCrUrCrCrUrCrUrGrCrCmU*mU*mU
PROM2 ancestral	mC*mA*mUrCrUrGrGrGrGrCrCrUrGrUrCrUrGrCrCrArGrUrUrUrUrArGrArGrCrUrArGrArArArUrArGrCrArArGrUrUrArArArArUrArArGrGrCrUrArGrUrCrCrGrUrUrArUrCrArArCrUrUrGrArArArArArGrUrGrGrCrArCrCrGrArGrUrCrGrGrUrGrCrUrGrGrGrGrUrCrCrUrCrUrCrUrGrGrCrArGrArCrArGrGrCmU*mU*mU
AHR ancestral	mA*mU*mUrArUrUrUrGrUrGrCrUrUrArCrGrUrUrArGrGrUrUrUrUrArGrArGrCrUrArGrArArArUrArGrCrArArGrUrUrArArArArUrArArGrGrCrUrArGrUrCrCrGrUrUrArUrCrArArCrUrUrGrArArArArArGrUrGrGrCrArCrCrGrArGrUrCrGrGrUrGrCrArUrCrArUrUrGrCrArArCrArCrArGrArGrArCrCrArCrUrArArCrGrUrArArGrCrArCrArArAmU*mU*mU
NCOA6 ancestral	mC*mA*mCrArUrGrArGrGrGrGrGrGrArCrCrArUrGrUrGrUrUrUrUrArGrArGrCrUrArGrArArArUrArGrCrArArGrUrUrArArArArUrArArGrGrCrUrArGrUrCrCrGrUrUrArUrCrArArCrUrUrGrArArArArArGrUrGrGrCrArCrCrGrArGrUrCrGrGrUrGrCrUrUrArGrCrArUrGrCrArGrCrArArArCrCrArArCrArUrGrGrUrCrCrCrCrCrCrUrCrAmU*mU*mU

## Sheet: ssODNs
ID	sequence
AHR_a91/36	CATGATAGTTTTCCGGCTTCTTACAAAAAACAACCGATGGACTTGGGTCCAGTCTAATGCACGCCTGCTTTATAAAAATGGAAGACCAGATTATATCATTGCAACACAGAGACCACTAACGTAAGCA
C3_a36/91_-	GGCTCCCAGATCACCATCTTTCTCTCTTGTGGGTTCTAGGCCACCTTCATGGTGTTCCAAGCCTTGGCTCAATACCAAAAGGACGTCCCAGACCACCAGGAACTGAACCTTGATGTGTCCCTCCAAC
CDH16_a36/91_-	ATGGCGAGGACTATGCGGCCCCTCTGGAGCTGCACGTGCTGGTGATGGATGAGAATGACAACGTGCCTATCTGCCCTCCCCGTGACCCAGCAGTCAGCATCCCTGAGCTCAGTCCACCAGGTGAGCT
DCHS1_a36/91_-	GGCCCTTGGCCAGACGGGCCAATTCTGTGGTGCAGCTGGAGATCGGGGCTGAGGACGGAGGTGGCCTACAGGCAGAACCCAGTGCCCGTGTGAACATCAGCATTGTGCCTGGAACCCCCACACCACC
DCHS1chimp_a36/91_-	GGCCCTTGGCCAGACGGGCCAATTCCGTGGTGCAGCTGGAGATCGGAGCTCAGGATGGAGGTGGCCTACAGGCAGAACCCAGTGCCCGAGTGGAUATCAGCATTGTGCCTGGAACCCCCACACCACC
DCHS1chimp_mock36/91_-	GGCCCTTGGCCAGACGGGCCAATTCCGTGGTGCAGCTGGAGATCGGAGCTCAGGATGGAGGTGGCCTACAGGCAGAACCCAGTGCCCGAGTGAAUATCAGCATTGTGCCTGGAACCCCCACACCACC
GLDC_a90nt	ATGTGCTTTTTCTTTTCAACAGACACAACAAGAGGAGGAAATTTTTCGTCGATCCCCGTTGCCACCCACAGACAATAGCTGTTGTCCAGA
IZUMO4_a90nt	GATGTCACCTCTGCAACCACACCCATGTGGTGGTTTCATGAACAAACCTCGCTCCTCTGCCTTCTCCTGGCCTGGGACACACAGAGCCAC
KNL1_S1086G_t1_Cpf1_45/45	TCTTGTCATTTTTTAGCTTAAGGCTTTTTCTTCTCTGACTTTTGCCTGATAGAGGTTCGTTCAGAAATCCAGGACTTTGTACATCTTTGA
NCOA6_a90nt	TTTCCCTGCATGGCCTGCACATGAGGGGGGACCATGTTGGTTTGCTGCATGCTAACATCAGGCATCATCTGAGATAAACTGACATCGTTA
P53_R72*_91/36	GGCCAGGAGGGGGCTGGTGCAGGGGCCGCCGGTGTAGGAGCTGCTGGTGCAGGGGCCGCCGGTGTAGGAGCTGCTGGTGCAGGGGCCACTCAGGGAGCAGCCTCTGGCATTCTGGGAGCTTCATCTG
PRDM10_a36/91_-	AATCAGAATTGGAAGAAAAGCAAACTTCTGCCCTCTCTGGTGGAGTCCAGGTCGAGCCACCTGCACACAGTGACTCCCTGGACCCCCAGACCACCAGTCAACAGCAGACCACACAGTACATCATCAC
PROM2_a91/36	GTGGGCTGCGTGCTGTGCTCCGTGGTCCTATTCGTGGTGCTCTGCAACCTGCTGGGCCTCAATCTGGGCATCTGGGGCCTGTCTGCCAGAGAGGACCCCAGCCACCCAGAAGCCAAGGGCGAGGCTG
SSH2_a36/91_-	AGAAATGAGCAAAGGCAAAGGGAAATACAGTGGGTCTGAGGCTGGCTCACTGTCCCATTCTGAGCAGAATGCCACTGTTCCAGCTCCCAAGGTCCTGGAGTTTGACCACTTGCCAGATCCTCAGGAG

## Sheet: gblocks_genes
Transcription factor(s)	sequence
HNF4A_1_FOXA1_1	CTGGCCGACGCTAATCTGGACAAAGTGCTGTCCGCCTACAACAAGCACCGGGATAAGCCCATCAGAGAGCAGGCCGAGAATATCATCCACCTGTTTACCCTGACCAATCTGGGAGCCCCTGCCGCCTTCAAGTACTTTGACACCACCATCGACCGGAAGAGGTACACCAGCACCAAAGAGGTGCTGGACGCCACCCTGATCCACCAGAGCATCACCGGCCTGTACGAGACACGGATCGACCTGTCTCAGCTGGGAGGCGACAAAAGGCCGGCGGCCACGAAAAAGGCCGGCCAGGCAAAAAAGAAAAAGGGCAGCGGCGAAGGCAGGGGAAGCCTGCTGACGTGCGGGGACGTTGAAGAAAACCCGGGCCCCATGGGTGTCCAAGTGGAAACGATCAGT…
PDX1_1_NKX6_1_1	CTGGCCGACGCTAATCTGGACAAAGTGCTGTCCGCCTACAACAAGCACCGGGATAAGCCCATCAGAGAGCAGGCCGAGAATATCATCCACCTGTTTACCCTGACCAATCTGGGAGCCCCTGCCGCCTTCAAGTACTTTGACACCACCATCGACCGGAAGAGGTACACCAGCACCAAAGAGGTGCTGGACGCCACCCTGATCCACCAGAGCATCACCGGCCTGTACGAGACACGGATCGACCTGTCTCAGCTGGGAGGCGACAAAAGGCCGGCGGCCACGAAAAAGGCCGGCCAGGCAAAAAAGAAAAAGGGATCTGGCGAAGGAAGAGGCTCACTGCTGACCTGTGGGGATGTGGAAGAAAACCCGGGGCCAATGGGCGTGCAAGTCGAAACTATATCA…
NR5A2_1	CTGGCCGACGCTAATCTGGACAAAGTGCTGTCCGCCTACAACAAGCACCGGGATAAGCCCATCAGAGAGCAGGCCGAGAATATCATCCACCTGTTTACCCTGACCAATCTGGGAGCCCCTGCCGCCTTCAAGTACTTTGACACCACCATCGACCGGAAGAGGTACACCAGCACCAAAGAGGTGCTGGACGCCACCCTGATCCACCAGAGCATCACCGGCCTGTACGAGACACGGATCGACCTGTCTCAGCTGGGAGGCGACAAAAGGCCGGCGGCCACGAAAAAGGCCGGCCAGGCAAAAAAGAAAAAGGGCTCCGGGGAAGGGCGCGGATCATTGTTGACTTGTGGTGACGTGGAGGAGAACCCCGGCCCGATGGGCGTTCAAGTGGAAACGATTTCT…
NHLH1_1_MECOM_2	CTGGCCGACGCTAATCTGGACAAAGTGCTGTCCGCCTACAACAAGCACCGGGATAAGCCCATCAGAGAGCAGGCCGAGAATATCATCCACCTGTTTACCCTGACCAATCTGGGAGCCCCTGCCGCCTTCAAGTACTTTGACACCACCATCGACCGGAAGAGGTACACCAGCACCAAAGAGGTGCTGGACGCCACCCTGATCCACCAGAGCATCACCGGCCTGTACGAGACACGGATCGACCTGTCTCAGCTGGGAGGCGACAAAAGGCCGGCGGCCACGAAAAAGGCCGGCCAGGCAAAAAAGAAAAAGGGCTCAGGCGAAGGCCGCGGATCCCTGCTCACATGCGGAGACGTAGAGGAGAACCCTGGGCCCATGGGGGTCCAGGTCGAGACCATCTCC…
ISL1_1	CTGGCCGACGCTAATCTGGACAAAGTGCTGTCCGCCTACAACAAGCACCGGGATAAGCCCATCAGAGAGCAGGCCGAGAATATCATCCACCTGTTTACCCTGACCAATCTGGGAGCCCCTGCCGCCTTCAAGTACTTTGACACCACCATCGACCGGAAGAGGTACACCAGCACCAAAGAGGTGCTGGACGCCACCCTGATCCACCAGAGCATCACCGGCCTGTACGAGACACGGATCGACCTGTCTCAGCTGGGAGGCGACAAAAGGCCGGCGGCCACGAAAAAGGCCGGCCAGGCAAAAAAGAAAAAGGGGAGCGGTGAAGGCCGCGGATCCCTGTTGACATGTGGCGACGTAGAAGAAAATCCGGGACCTATGGGGGTCCAGGTGGAGACAATATCC…
ETV2_2	CTGGCCGACGCTAATCTGGACAAAGTGCTGTCCGCCTACAACAAGCACCGGGATAAGCCCATCAGAGAGCAGGCCGAGAATATCATCCACCTGTTTACCCTGACCAATCTGGGAGCCCCTGCCGCCTTCAAGTACTTTGACACCACCATCGACCGGAAGAGGTACACCAGCACCAAAGAGGTGCTGGACGCCACCCTGATCCACCAGAGCATCACCGGCCTGTACGAGACACGGATCGACCTGTCTCAGCTGGGAGGCGACAAAAGGCCGGCGGCCACGAAAAAGGCCGGCCAGGCAAAAAAGAAAAAGGGGTCAGGAGAGGGCAGAGGATCATTGCTGACTTGTGGGGATGTCGAAGAAAACCCCGGTCCCATGGGGGTTCAGGTTGAAACCATATCC…
ELF1_2	CTGGCCGACGCTAATCTGGACAAAGTGCTGTCCGCCTACAACAAGCACCGGGATAAGCCCATCAGAGAGCAGGCCGAGAATATCATCCACCTGTTTACCCTGACCAATCTGGGAGCCCCTGCCGCCTTCAAGTACTTTGACACCACCATCGACCGGAAGAGGTACACCAGCACCAAAGAGGTGCTGGACGCCACCCTGATCCACCAGAGCATCACCGGCCTGTACGAGACACGGATCGACCTGTCTCAGCTGGGAGGCGACAAAAGGCCGGCGGCCACGAAAAAGGCCGGCCAGGCAAAAAAGAAAAAGGGTAGCGGAGAAGGGCGGGGCTCACTTCTTACATGTGGCGATGTAGAGGAAAATCCAGGCCCGATGGGTGTACAGGTGGAGACTATATCT…
NKX3_1_1	CTGGCCGACGCTAATCTGGACAAAGTGCTGTCCGCCTACAACAAGCACCGGGATAAGCCCATCAGAGAGCAGGCCGAGAATATCATCCACCTGTTTACCCTGACCAATCTGGGAGCCCCTGCCGCCTTCAAGTACTTTGACACCACCATCGACCGGAAGAGGTACACCAGCACCAAAGAGGTGCTGGACGCCACCCTGATCCACCAGAGCATCACCGGCCTGTACGAGACACGGATCGACCTGTCTCAGCTGGGAGGCGACAAAAGGCCGGCGGCCACGAAAAAGGCCGGCCAGGCAAAAAAGAAAAAGGGATCAGGCGAGGGTCGCGGCTCTCTCCTGACGTGTGGTGATGTAGAGGAAAATCCAGGTCCGATGGGAGTGCAAGTGGAGACCATCAGT…
NR5A1_1_RUNX1_1	CTGGCCGACGCTAATCTGGACAAAGTGCTGTCCGCCTACAACAAGCACCGGGATAAGCCCATCAGAGAGCAGGCCGAGAATATCATCCACCTGTTTACCCTGACCAATCTGGGAGCCCCTGCCGCCTTCAAGTACTTTGACACCACCATCGACCGGAAGAGGTACACCAGCACCAAAGAGGTGCTGGACGCCACCCTGATCCACCAGAGCATCACCGGCCTGTACGAGACACGGATCGACCTGTCTCAGCTGGGAGGCGACAAAAGGCCGGCGGCCACGAAAAAGGCCGGCCAGGCAAAAAAGAAAAAGGGTTCAGGTGAAGGGCGGGGCAGTCTTCTGACGTGCGGTGACGTCGAGGAAAACCCGGGCCCGATGGGGGTCCAGGTAGAAACAATCAGC…
PAX5_7	CTGGCCGACGCTAATCTGGACAAAGTGCTGTCCGCCTACAACAAGCACCGGGATAAGCCCATCAGAGAGCAGGCCGAGAATATCATCCACCTGTTTACCCTGACCAATCTGGGAGCCCCTGCCGCCTTCAAGTACTTTGACACCACCATCGACCGGAAGAGGTACACCAGCACCAAAGAGGTGCTGGACGCCACCCTGATCCACCAGAGCATCACCGGCCTGTACGAGACACGGATCGACCTGTCTCAGCTGGGAGGCGACAAAAGGCCGGCGGCCACGAAAAAGGCCGGCCAGGCAAAAAAGAAAAAGGGATCCGGAGAGGGTCGCGGATCACTTTTGACATGCGGAGACGTTGAAGAAAACCCAGGACCGATGGGTGTTCAAGTTGAGACAATTAGT…
WNT11 _TGFβ	CTGGCCGACGCTAATCTGGACAAAGTGCTGTCCGCCTACAACAAGCACCGGGATAAGCCCATCAGAGAGCAGGCCGAGAATATCATCCACCTGTTTACCCTGACCAATCTGGGAGCCCCTGCCGCCTTCAAGTACTTTGACACCACCATCGACCGGAAGAGGTACACCAGCACCAAAGAGGTGCTGGACGCCACCCTGATCCACCAGAGCATCACCGGCCTGTACGAGACACGGATCGACCTGTCTCAGCTGGGAGGCGACAAAAGGCCGGCGGCCACGAAAAAGGCCGGCCAGGCAAAAAAGAAAAAGGGCAGCGGAGAGGGCCGGGGTTCATTGTTGACATGCGGCGATGTTGAAGAGAACCCTGGGCCGATGGGGGTTCAGGTGGAGACCATAAGC…
MYOD1_1	CTGGCCGACGCTAATCTGGACAAAGTGCTGTCCGCCTACAACAAGCACCGGGATAAGCCCATCAGAGAGCAGGCCGAGAATATCATCCACCTGTTTACCCTGACCAATCTGGGAGCCCCTGCCGCCTTCAAGTACTTTGACACCACCATCGACCGGAAGAGGTACACCAGCACCAAAGAGGTGCTGGACGCCACCCTGATCCACCAGAGCATCACCGGCCTGTACGAGACACGGATCGACCTGTCTCAGCTGGGAGGCGACAAAAGGCCGGCGGCCACGAAAAAGGCCGGCCAGGCAAAAAAGAAAAAGGGGAGCGGGGAGGGCAGAGGAAGTCTGCTGACCTGTGGGGACGTAGAGGAGAACCCGGGACCCATGGGTGTGCAGGTTGAAACAATTAGC…
GLIS1_1	CTGGCCGACGCTAATCTGGACAAAGTGCTGTCCGCCTACAACAAGCACCGGGATAAGCCCATCAGAGAGCAGGCCGAGAATATCATCCACCTGTTTACCCTGACCAATCTGGGAGCCCCTGCCGCCTTCAAGTACTTTGACACCACCATCGACCGGAAGAGGTACACCAGCACCAAAGAGGTGCTGGACGCCACCCTGATCCACCAGAGCATCACCGGCCTGTACGAGACACGGATCGACCTGTCTCAGCTGGGAGGCGACAAAAGGCCGGCGGCCACGAAAAAGGCCGGCCAGGCAAAAAAGAAAAAGGGAAGTGGGGAGGGCCGCGGTTCTTTGCTTACATGCGGTGATGTGGAGGAAAACCCGGGTCCTATGGGAGTGCAAGTCGAGACTATAAGT…
ATOH1_1	CTGGCCGACGCTAATCTGGACAAAGTGCTGTCCGCCTACAACAAGCACCGGGATAAGCCCATCAGAGAGCAGGCCGAGAATATCATCCACCTGTTTACCCTGACCAATCTGGGAGCCCCTGCCGCCTTCAAGTACTTTGACACCACCATCGACCGGAAGAGGTACACCAGCACCAAAGAGGTGCTGGACGCCACCCTGATCCACCAGAGCATCACCGGCCTGTACGAGACACGGATCGACCTGTCTCAGCTGGGAGGCGACAAAAGGCCGGCGGCCACGAAAAAGGCCGGCCAGGCAAAAAAGAAAAAGGGCTCCGGGGAAGGTAGGGGAAGCTTGTTGACGTGCGGTGACGTTGAGGAAAATCCTGGCCCCATGGGAGTTCAGGTAGAGACAATATCT…
NEUROG1_1	CTGGCCGACGCTAATCTGGACAAAGTGCTGTCCGCCTACAACAAGCACCGGGATAAGCCCATCAGAGAGCAGGCCGAGAATATCATCCACCTGTTTACCCTGACCAATCTGGGAGCCCCTGCCGCCTTCAAGTACTTTGACACCACCATCGACCGGAAGAGGTACACCAGCACCAAAGAGGTGCTGGACGCCACCCTGATCCACCAGAGCATCACCGGCCTGTACGAGACACGGATCGACCTGTCTCAGCTGGGAGGCGACAAAAGGCCGGCGGCCACGAAAAAGGCCGGCCAGGCAAAAAAGAAAAAGGGCTCCGGGGAGGGAAGAGGCAGTTTGTTGACTTGCGGTGACGTTGAGGAGAACCCAGGCCCGATGGGCGTACAGGTGGAAACGATAAGT…
ASCL1_1	CTGGCCGACGCTAATCTGGACAAAGTGCTGTCCGCCTACAACAAGCACCGGGATAAGCCCATCAGAGAGCAGGCCGAGAATATCATCCACCTGTTTACCCTGACCAATCTGGGAGCCCCTGCCGCCTTCAAGTACTTTGACACCACCATCGACCGGAAGAGGTACACCAGCACCAAAGAGGTGCTGGACGCCACCCTGATCCACCAGAGCATCACCGGCCTGTACGAGACACGGATCGACCTGTCTCAGCTGGGAGGCGACAAAAGGCCGGCGGCCACGAAAAAGGCCGGCCAGGCAAAAAAGAAAAAGGGAAGTGGCGAAGGACGGGGCTCTCTCCTGACTTGTGGCGACGTGGAAGAAAACCCCGGACCAATGGGTGTGCAGGTGGAAACAATTTCT…
SOX9_1	CTGGCCGACGCTAATCTGGACAAAGTGCTGTCCGCCTACAACAAGCACCGGGATAAGCCCATCAGAGAGCAGGCCGAGAATATCATCCACCTGTTTACCCTGACCAATCTGGGAGCCCCTGCCGCCTTCAAGTACTTTGACACCACCATCGACCGGAAGAGGTACACCAGCACCAAAGAGGTGCTGGACGCCACCCTGATCCACCAGAGCATCACCGGCCTGTACGAGACACGGATCGACCTGTCTCAGCTGGGAGGCGACAAAAGGCCGGCGGCCACGAAAAAGGCCGGCCAGGCAAAAAAGAAAAAGGGTTCTGGTGAGGGTCGAGGGTCCTTGCTCACCTGCGGAGACGTAGAAGAAAATCCGGGTCCTATGGGTGTACAAGTGGAAACTATTTCA…
SOX9_1_NFIB_1	CTGGCCGACGCTAATCTGGACAAAGTGCTGTCCGCCTACAACAAGCACCGGGATAAGCCCATCAGAGAGCAGGCCGAGAATATCATCCACCTGTTTACCCTGACCAATCTGGGAGCCCCTGCCGCCTTCAAGTACTTTGACACCACCATCGACCGGAAGAGGTACACCAGCACCAAAGAGGTGCTGGACGCCACCCTGATCCACCAGAGCATCACCGGCCTGTACGAGACACGGATCGACCTGTCTCAGCTGGGAGGCGACAAAAGGCCGGCGGCCACGAAAAAGGCCGGCCAGGCAAAAAAGAAAAAGGGCTCCGGCGAGGGACGAGGATCCCTGTTGACTTGTGGAGACGTGGAGGAAAACCCTGGACCAATGGGAGTACAAGTAGAGACAATTTCA…
SPI1_1_CEBPA_1	CTGGCCGACGCTAATCTGGACAAAGTGCTGTCCGCCTACAACAAGCACCGGGATAAGCCCATCAGAGAGCAGGCCGAGAATATCATCCACCTGTTTACCCTGACCAATCTGGGAGCCCCTGCCGCCTTCAAGTACTTTGACACCACCATCGACCGGAAGAGGTACACCAGCACCAAAGAGGTGCTGGACGCCACCCTGATCCACCAGAGCATCACCGGCCTGTACGAGACACGGATCGACCTGTCTCAGCTGGGAGGCGACAAAAGGCCGGCGGCCACGAAAAAGGCCGGCCAGGCAAAAAAGAAAAAGGGCTCCGGCGAGGGCAGAGGATCCCTTCTGACATGTGGAGATGTAGAAGAGAACCCGGGTCCGATGGGCGTGCAGGTCGAGACCATCAGT…
MAD7	CTGGCCGACGCTAATCTGGACAAAGTGCTGTCCGCCTACAACAAGCACCGGGATAAGCCCATCAGAGAGCAGGCCGAGAATATCATCCACCTGTTTACCCTGACCAATCTGGGAGCCCCTGCCGCCTTCAAGTACTTTGACACCACCATCGACCGGAAGAGGTACACCAGCACCAAAGAGGTGCTGGACGCCACCCTGATCCACCAGAGCATCACCGGCCTGTACGAGACACGGATCGACCTGTCTCAGCTGGGAGGCGACAAAAGGCCGGCGGCCACGAAAAAGGCCGGCCAGGCAAAAAAGAAAAAGGGCAGTGGTGAAGGCAGGGGTAGCTTGCTGACTTGTGGGGATGTTGAGGAAAATCCTGGTCCTGTAATACGACTCACTATAGGGATGAAT…

## Sheet: NGS_primers
ID	sequence
AHR_downSNP_for	AAAAAGTAAGCTAGCATATGCAAGT
AHR_downSNP_rev	AAACTGGAGTCTGTGTTCTGAA
AHR_F	AGTCTAATGCACGCCTGCTT
AHR_R	TGTCTCTCACCTGTGCTCT
AHR_base_F	TCCAGAACTATGTCACAAGAGCT
AHR_base_R	TGTGCTTACGTTAGTGGTCTCT
AHR_kill_off1_for	GCGGGTAGAGAGATCACTGC
AHR_kill_off1_rev	CTGCTTTATCCCCTGGCTGT
AHR_kill_off2_for	AGAAACACTGGCAAACCACT
AHR_kill_off2_rev	ACCTACCATGCATGAAGCTCT
AHR_upSNP_for	AGAATCCGTCTGGCAGTGAG
AHR_upSNP_rev	AAACAGGGGTCAAGGAGCTT
Bcr_abl_off1_for	TGCACAGATAGCAGATGGTGT
Bcr_abl_off1_rev	ACTACTATGCTCAGCTAATGTTGG
Bcr_abl_off2_for	TGGTTTTAGGGCTGGCTCTG
Bcr_abl_off2_rev	TGCTGGAATTACAGGCGTGA
C3_F	CAGATTCCCAGTGGATACGG
C3_kill_off1_for2	CCTGGGCAACAAGAGCAAAA
C3_kill_off1_rev2	TAAGAGGGGGTAGTGGTGCA
C3_kill_off2_for	AAACCCTGAGCCATCCTAGC
C3_kill_off2_rev	TACCCTGGGCTGCTCTCTAG
C3_R	TCCCAGCTCTGATTTGAACC
CDH16_downSNP_for	ACCTCATGACTTGGAGCTGC
CDH16_downSNP_rev	GCCATTGAGAGGGGAGACAC
CDH16_for	CCCTCTCCCATCCTGTAGCT
CDH16_kill_off1_for	TGCTCTCATGCCCACATTGT
CDH16_kill_off1_rev	AGCGTTTCCGTACGTTCTGT
CDH16_kill_off2_for	TGTCCCTCTTGGCCATGAAC
CDH16_kill_off2_rev	GTGGCTGAGATGCTGAGTGT
CDH16_rev	AAGGAAACTCAGAGCCAGGC
CDH16_upSNP_for	GGGATCCTTCTGTTCAGGGC
CDH16_upSNP_rev	AACAGCTGCCATCTCTTGCT
CRISPRcterm_InsertCheck_for	CGAGATCATCGAGCAGATCA
CRISPRcterm_InsertCheck_rev	ATTGCATCGCATTGTCTGAG
DCHS1_for	CTGGACTATGCCCACACTGG
DCHS1_kill_off1_for	TGGGCCTTGGTTTCCTCATC
DCHS1_kill_off1_rev	AAGAGTCCCTCACCCCCTTT
DCHS1_kill_off2_for	ATGGAGAAGGGGCCACAAAG
DCHS1_kill_off2_rev	CACCCCCACCAATACTCACC
DCHS1_rev	CCTCTCAGGGCTGTTGACAG
DCHS1chimp_ down2_for	GCCGTGGTGTCAGAAGCTAA
DCHS1chimp_down2_rev	GGAGTAGGGGGAAGCTGAGA
DCHS1chimp_for	GGGTTGTGTGCCTGGACTAT
DCHS1chimp_off1_for	GATGTTGCCTTCTTTGCCTGA
DCHS1chimp_off1_rev	TGCAAAAACTCGTGCATGAGA
DCHS1chimp_off2_for	CCCAGAGGAAAAACAGTCCCA
DCHS1chimp_off2_rev	CATTCTCTCACCCAGGCTGG
DCHS1chimp_rev	CCTCTCAGGGCTGTTGACAG
DCHS1chimp_up1_for	GCAGAGAGCCTGACATGACA
DCHS1chimp_up1_rev	GCCTGAGGCTGATGATCACA
FANCF_F	ATGGATGTGGCGCAGGTAG
FANCF_kill_off1_for2	CCATGTTACCTTTTGACCACCA
FANCF_kill_off1_rev2	AGTGCTATCAAGTGCTACAGTGT
FANCF_kill_off2_for2	TGAGTATTTTCCGGCAGGGC
FANCF_kill_off2_rev2	AGATTGATGCCACTGGAGTTGT
FANCF_R	AGCATTGCAGAGAGGCGTAT
GLDC_for	TTGGCTCGAGTCTGGACAAC
GLDC_kill_off1_for	TGTAGAGCAGGGCTGAATGC
GLDC_kill_off1_rev	GTTCTCCCCACAGACACGTT
GLDC_kill_off2_for	GCCAAATGACCAACTGAACGA
GLDC_kill_off2_rev	GCATTGGTTGGCAATTTTGTCTG
GLDC_rev	AAGTGCTGGGATTACAGGCG
HEK3_for	AAGGCATGGATGAGAGAAGC
HEK3_kill_off1_for	GGGGCTTCAGTCCAGACATC
HEK3_kill_off1_rev	TGTGGGAGGTTCCTGAGGAT
HEK3_kill_off2_for	CCAGCCCCAAACTCCATCAT
HEK3_kill_off2_rev	TAGCCTTCTGATCTGGGCCT
HEK3_rev	AGCCCCTGTCTAGGAAAAGC
HT29_APC_2557_for	TGTTTTTGACACCAATCGACA
HT29_APC_2557_rev	TGTTGCTGGATGGTAGTTGC
HT29_APC_2557T_off1_for	CTCTCTTTCCTCACAGCTGCA
HT29_APC_2557T_off1_rev	AGTGTATCTATATGCTTACATGTAGGT
HT29_APC_2557T_off2_for	GGCTAGAAGGTGAAGAAGGCA
HT29_APC_2557T_off2_rev	TGCGATTTCATTAGGTGCTTCTG
HuCCT1_KRAS_35_for	TCATGAAAATGGTCAGAGAAACC
HuCCT1_KRAS_35_rev	AGGCCTGCTGAAAATGACTG
HuCCT1_KRAS_35A_off1_for	CATTTCGGACTGGGAGCTCC
HuCCT1_KRAS_35A_off1_rev	TCCAAGAGACAGGTTTCTCCA
HuCCT1_KRAS_35A_off2_for	CAACATCCCCCACCAAAATGG
HuCCT1_KRAS_35A_off2_rev	TCCTCCTCTGACTCTTCCTCA
Illumina adapter forward 5'	ACACTCTTTCCCTACACGACGCTCTTCCGATCT
Illumina adapter reverse 5'	GTGACTGGAGTTCAGACGTGTGCTCTTCCGATCT
IZUMO4_downSNP_for	ATTACGGGTGTGAGCCACTG
IZUMO4_downSNP_rev	GGCCCCAAGTATGAGTACCG
IZUMO4_for	TCCTCTAGATCAGTGGGGGC
Izumo4_kill_off1_for	TGAGATGGGGGAGGAGAGAA
Izumo4_kill_off1_rev	TGAAAGCTGAGTTCCTGGATGA
Izumo4_kill_off2_for	TACTCCAAGTGATGTGCCCG
Izumo4_kill_off2_rev	CCAAGTGCAGTCACCGCTAT
IZUMO4_rev	CTTACGAGCACCCCTTCTCC
IZUMO4_upSNP_for	ATCGCCAGCCTTAAGGTGTC
IZUMO4_upSNP_rev	ACCCCCATTCCCTCCCTC
K562_CML_for	AAGTACTGGTTTGGGGAGGAG
K562_CML_rev	TGCAATCAGAGAAGAAAATCCT
KNL1_for	TCAGCCACTTGCAAAAACATCA
KNL1_off1_for	CTGCCCCAGTGAGTCAGAAG
KNL1_off1_rev	GTAGGCACAGCAGTCTCCAC
KNL1_off2_for	GCCTGCCTTTGCTCTTCAAC
KNL1_off2_rev	AATCGCTTGAACCTGGGAGG
KNL1_rev	CCATTTGGCAGGGGCTTCTA
Laura02_off1_for	GCTGGGACTACAGGTGCATT
Laura02_off1_rev	CTTGAGCCCAGGAGGTTGAG
Laura02_off2_for	GGCTGCAACCATTCCTCCTA
Laura02_off2_rev	TGTAGTCCCAGCTACTCGGG
nCML_chr22_for	AAGTACTGGTTTGGGGAGGA
nCML_chr22_rev	AGCTCCCAGGATCTGAGACA
NCOA6_downSNP_for	GGGAAAGCCAGGACACACAT
NCOA6_downSNP_rev	TCTTTCTGCAAACTGGGGGC
NCOA6_F	TGGATTTTGACCACAGGACA
NCOA6_off1_for	CTTTGGGCGAAACCACCATG
NCOA6_off1_rev	ACATGCCCCACAGTGTTTCT
NCOA6_off2_for	GGGAGGAGGAGGGTTACAGT
NCOA6_off2_rev	AGGAGACAAAATGGTGTAGACTT
NCOA6_R	GTTATGGGCATTCAGGGACA
NCOA6_upSNP_for	ACCACACCCGGCTAGTTTTT
NCOA6_upSNP_rev	GCCAGGCTGGTCTTTGAACT
P53_72_for	AGAATGCAAGAAGCCCAGAC
P53_72_rev	GTCCCAAGCAATGGATGATT
P53_R72_t2_kill_off1_for	CCCTTTGGCACTCCATAAAGC
P53_R72_t2_kill_off1_rev	ATGGGGACTCAGAACCAGGT
P53_R72_t2_kill_off2_for	CAGTCCTGGCTGCTTAGGAG
P53_R72_t2_kill_off2_rev	CTCTCCTCACTGACCCCCAT
PRDM10_for	TGGTGGTGGTGGTGATGATG
PRDM10_kill_off1_for	GCATGTGGATAAGCCCAGCT
PRDM10_kill_off1_rev	CCACCCAAAAACTCACTGGC
PRDM10_kill_off2_for	TGGAAGTCGTTGCTCAGGAA
PRDM10_kill_off2_rev	GCCAGGCATTTTTCATGATGC
PRDM10_rev	CCTCCCTTTAAGGCCCCAAG
PROM2_downSNP2_for	TGGGGTGTAGTGGTGCCAT
PROM2_downSNP2_rev	GCTCACACCTGTAACACACC
PROM2_F	CATGTCCTCTCTGTGGCAGG
PROM2_kill_off1_for	CTACACTGGATGCTGCCTCC
PROM2_kill_off1_rev	GCTGTCTAACACCCCGGAAC
PROM2_kill_off2_for	TATTCACAGACGCACAGGCC
PROM2_kill_off2_rev	GGATGACTGAGGCCTGTGTC
PROM2_R	AGCGAGAGTAATCAGCCAGC
PROM2_upSNP_for	CGCTTCCTCATGGCGTAAGA
PROM2_upSNP_rev	AAGGAGTGCCCATTAGGTGC
Puro*_t2_off1_for	ATGCCCGATTTCTGCTTCCA
Puro*_t2_off1_rev	GACTGGGGGCTGCATATACC
Puro*_t2_off2_for	AAGGCCTTTCTGACAGCTGG
Puro*_t2_off2_rev	GTGAGACTGTTTTGCCAGCC
Puro_iCRISPR_for	CCACACCTTGCCGATGTC
Puro_iCRISPR_rev	GGTGACGTGGAGGAGAATCC
RDES_TP53_81_for	GCTTCTTGTCCTGCTTGCTT
RDES_TP53_81_rev	CAAGGGTGGTTGGGAGTAGA
RDES_TP53_817T_off1_for2	CACACACACACACACGATGC
RDES_TP53_817T_off1_rev2	ATTCCTGCAGAAAGCCACCA
RDES_TP53_817T_off2_for	CACATGAAGAACTTGCAGCGT
RDES_TP53_817T_off2_rev	AGATTCGGCTTGCATCCCTG
RNF2_kill_off1_for	TGTTTGTTGACAAAAGAGGTGGG
RNF2_kill_off1_rev	TAGCCCACATCACTGGAGTG
RNF2_kill_off2_for	ACCACAATAGTACACAAGCCA
RNF2_kill_off2_rev	TGTTCCATAGTTCCTTTTTCCCT
SSH2_F	CCTTCCTGCTGTGTTCCAGT
SSH2_kill_off1_for	CTGCTCACTACACACGTATGGA
SSH2_kill_off1_rev	AGGAGCCAATGAGTTGTGCA
SSH2_kill_off2_for	ACCAGTTGTGAATGCTTCAAGT
SSH2_kill_off2_rev	ACGATGAATGCAAAGCCCAA
SSH2_R	TTTGGTGCTAGGTCTGCCAC
VEGFA_F	GCTCCAACAGGTCCTCTTCC
VEGFA_kill_off1_for2	TTCTAAGTTGAGCCTCCGCC
VEGFA_kill_off1_rev2	CACGGCAGCGTCTCTGATG
VEGFA_kill_off2_for	CCTTCCCTCATGCCCATGAA
VEGFA_kill_off2_rev	CTTGGCAATGACAACAGCCC
VEGFA_R	GTCAGAGGGACACACTGTGG

## Sheet: ddPCR
ID	sequence
ddPCR_AHR_for	AGTGGCATGATAGTTTTCCG
ddPCR_AHR_probe	6FAM-GGTCCAGTCTAATGCACGCCTGC-BHQ1
ddPCR_AHR_rev	TTGTGCTTACGTTAGTGGTC
ddPCR_CDH16_for	CTCTCCCATCCTGTAGCTC
ddPCR_CDH16_probe	6FAM-GGGCCGCATAGTCCTCGCCA-BHQ1
ddPCR_CDH16_rev	GAAGGAAACTCAGAGCCAG
ddPCR_DCHS1chimp_for	TCAAATATGGGTGGTGTGGG
ddPCR_DCHS1chimp_probe	6FAM-CCAGCTGCACCACGGAATTGGCCC-BHQ1
ddPCR_DCHS1chimp_rev	CTCAGGGCTGTTGACAGTAG
ddPCR_IZUMO4_for	CCTATACCTGGGACACCTG
ddPCR_IZUMO4_probe	6FAM-GGCCTGGGACACACAGAGCCA-BHQ1
ddPCR_IZUMO4_rev	CCCTTCTCTGGGTCACTC
ddPCR_NCOA6_for	CGTTAGCGTGACATCCTTAT
ddPCR_NCOA6_probe	6FAM-TCCCGAGGCACTGTTTCCCTGC-BHQ1
ddPCR_NCOA6_rev	ACAGCAAATAACGATGTCAGT
ddPCR_PROM2_for	ATGTCCTCTCTGTGGCAG
ddPCR_PROM2_probe	6FAM-GTGGATCGTGGGCTGCGTGC-BHQ1
ddPCR_PROM2_rev	CCTTTCTTACGCCATGAGG
ddPCR_FANCF_for	CTCTTGCCTCCACTGGTTG
ddPCR_FANCF_probe	6FAM-CCACTGCAAGGCCCGGCGCA-BHQ1
ddPCR_FANCF_rev	CCAAGGTGAAAGCGGAAGTA
ddPCR_puro_for	GATGTGGCGGTCCGGATC
ddPCR_puro_probe	6FAM-CCCAGGGCCGTACGCACCCT-BHQ1
ddPCR_puro_rev	GAGAATCCCGGCCCTAGG
FOXP2_ddPCR_1L	GCAACAGCAATTGGCAGC
FOXP2_ddPCR_1R	CAGCGATTGGACAGGAAGTG
FOXP2_ddPCR_probe1	HEX-AGCAGCAGCAGCATCTGCTCAGCCT-BHQ_1
