# Supplementary material for: Search-and-remove genome editing allows selection of cells by DNA sequence
Source: Nat Commun. 2025 Dec 8;16:10985. doi: 10.1038/s41467-025-66896-1 (PMC12689631; doi:10.1038/s41467-025-66896-1)
Supplement: Supplementary file 6 — Source Data [file 41467_2025_66896_MOESM6_ESM.zip]

Archive with 14 entries (13 files):
- Source_Data/
- Source_Data/031125_Source_Data_Fig1.xlsx
- Source_Data/031125_Source_Data_Fig2.xlsx
- Source_Data/031125_Source_Data_Fig3.xlsx
- Source_Data/031125_Source_Data_Fig4.xlsx
- Source_Data/031125_Source_Data_Fig5.xlsx
- Source_Data/031125_Source_Data_SuppFig1.xlsx
- Source_Data/031125_Source_Data_SuppFig2.xlsx
- Source_Data/031125_Source_Data_SuppFig3.xlsx
- Source_Data/031125_Source_Data_SuppFig4.xlsx
- Source_Data/031125_Source_Data_SuppFig5.xlsx
- Source_Data/031125_Source_Data_SuppFig6.xlsx
- Source_Data/031125_Source_Data_SuppFig8.xlsx
- Source_Data/031125_Source_Data_SuppFig9.xlsx
