# Supplementary material for: Search-and-remove genome editing allows selection of cells by DNA sequence
Source: Nat Commun. 2025 Dec 8;16:10985. doi: 10.1038/s41467-025-66896-1 (PMC12689631; doi:10.1038/s41467-025-66896-1)
Supplement: Supplementary file 6 — Source Data [file 41467_2025_66896_MOESM6_ESM.zip › Source_Data/031125_Source_Data_Fig1.xlsx]

## Sheet: Fig.1e
genotype	[%]
PE: active resistance	25.2114
unedited: no resistance	72.1725
indels: no resistance	1.22659
imperfect PE: no resistance	1.38944

## Sheet: Fig.1f
genotype	[%]
PE: active resistance	84.0845
unedited: no resistance	5.4375
indels: no resistance	4.21414
imperfect PE: no resistance	6.26387

## Sheet: Fig.1g
genotype	[%] 1µg/ml Puro	[%] 1.5µg/ml Puro
PE: active resistance	86.8361	95.6195
unedited: no resistance	11.7464	3.45143
indels: no resistance	1.18686	0.861535
imperfect PE: no resistance	0.230699	0.067577

## Sheet: Fig.1h
treatment	cell death [%]
	rep 1	rep 2	rep 3
SNIPE	12.1	23.8	45.05
1µg/ml Puro	32.97	34.9	42.03
1.5µg/ml Puro	94.69	95.89	97.95
