# Supplementary material for: Search-and-remove genome editing allows selection of cells by DNA sequence
Source: Nat Commun. 2025 Dec 8;16:10985. doi: 10.1038/s41467-025-66896-1 (PMC12689631; doi:10.1038/s41467-025-66896-1)
Supplement: Supplementary file 6 — Source Data [file 41467_2025_66896_MOESM6_ESM.zip › Source_Data/031125_Source_Data_Fig2.xlsx]

## Sheet: Fig.2a
FANCF	PE [%]			imperfect PE [%]			indels [%]
	rep1	rep2	rep3	rep1	rep2	rep3	rep1	rep2	rep3
Edit	19.4517	21.1406	20.6559	3.03866	3.52671	3.88299	6.04258	4.95938	6.25809
Re-cut	53.9484	54.8572	50.5026	8.72112	7.53313	6.41675	31.3103	32.7654	33.1494
SNIPE	73.9637	80.1845	77.7324	9.92098	8.95175	16.501	8.39318	6.31956	3.97872
VEGFA	PE [%]			imperfect PE [%]			indels [%]
	rep1	rep2	rep3	rep1	rep2	rep3	rep1	rep2	rep3
Edit	2.73778	3.74947	3.3452	0.427093	0.380399	0.393988	0.428918	0.803198	0.874913
Re-cut	9.26111	10.1392	8.70672	0.619792	0.92923	0.518041	63.2636	65.0115	62.5219
SNIPE	26.6353	16.0675	22.1481	1.09141	0.789641	1.06562	0.797013	2.25367	2.96485
HEK3	PE [%]			imperfect PE [%]			indels [%]
	rep1	rep2	rep3	rep1	rep2	rep3	rep1	rep2	rep3
Edit	8.68288	7.30954	7.49406	1.42815	1.18188	0.866393	0.724132	1.16098	0.504741
Re-cut	5.44582	5.19909	5.38324	0.809385	1.93738	1.10042	83.5449	85.7648	80.7582
SNIPE	18.6813	11.2919	20.4911	0.417792	0.268057	0.32792	0.354966	0.443038	0.98376

## Sheet: Fig.2b
CDH16	HDR [%]			imperfect HDR [%]			indels [%]
	rep1	rep2	rep3	rep1	rep2	rep3	rep1	rep2	rep3
Edit	5.1421	7.08271	5.84702	0.365669	0.698916	0.304336	60.6593	63.5463	62.2273
HDRobust	14.4992	5.41396	10.9485	0.775485	0.286983	0.465169	3.22414	0.468056	1.1686
Re-cut	12.9899	12.3725	13.253	0.60152	0.528029	0.491673	68.9534	82	72.298
SNIPE	34.4457	28.4156	53.1137	0.947774	0.947187	1.66933	1.72278	2.17423	0.696763
GOLD-SNIPE	61.3393	53.1754	54.1692	1.69994	1.57968	1.71879	0.257566	3.44754	9.25755
AHR	HDR [%]			imperfect HDR [%]			indels [%]
	rep1	rep2	rep3	rep1	rep2	rep3	rep1	rep2	rep3
Edit	11.0708	11.0823	8.48591	0.167317	0.364265	0.309339	54.5176	50.3859	51.1579
HDRobust	19.3712	18.4524	19.3208	0.631589	0.542328	0.526381	3.57	3.73898	4.50486
Re-cut	19.6017	18.6931	19.3751	0.780678	0.827705	0.892139	52.0117	55.6765	54.3264
SNIPE	24.8316	36.9044	38.5241	1.3468	1.17874	1.12908	1.76768	2.67318	1.86072
GOLD-SNIPE	47.1728	43.663	37.7653	1.43713	1.27069	1.11609	6.81252	5.82199	9.11769
PRDM10	HDR [%]			imperfect HDR [%]			indels [%]
	rep1	rep2	rep3	rep1	rep2	rep3	rep1	rep2	rep3
Edit	13.9407	15.7818	11.7129	0.382254	0.356623	0.413666	30.3429	28.2033	30.0827
HDRobust	31.569	21.2812	28.1203	1.13296	0.763707	1.26316	5.04314	2.99213	5.32331
Re-cut	31.0377	32.8723	30.3862	0.882685	0.590702	0.458674	15.0441	15.3873	14.7271
SNIPE	49.6803	47.9515	48.4991	0.765854	0.882038	0.70718	4.27065	5.67966	5.36988
GOLD-SNIPE	55.2055	58.9993	54.5276	1.00286	0.955392	0.887836	6.48785	3.97376	4.21801

## Sheet: Fig.2c
C3	HDR [%]			imperfect HDR [%]			indels [%]
	rep1	rep2	rep3	rep1	rep2	rep3	rep1	rep2	rep3
Edit	33.2507	32.2337	32.0952	0.519648	0.573417	0.533151	51.2074	51.1544	51.1876
HDRobust	66.2001	63.4345	64.5294	2.45276	2.09382	2.15138	3.47796	3.99373	4.16189
SNIPE	75.4268	75.9444	75.7744	1.07046	0.975765	1.743	9.2628	10.6657	10.1384
GOLD-SNIPE	83.4654	83.5419	85.3896	1.03185	1.03877	1.16366	9.9495	9.41458	7.32508
DCHS1	HDR [%]			imperfect HDR [%]			indels [%]
	rep1	rep2	rep3	rep1	rep2	rep3	rep1	rep2	rep3
Edit	30.7369	27.3868	28.5151	0.501324	0.42038	0.456419	44.8401	42.855	48.3759
HDRobust	55.943	56.0311	48.8157	2.24928	2.73336	2.10605	4.643	4.38868	1.44339
SNIPE	94.5425	94.2414	90.6658	5.1198	5.18786	5.5187	0.00635549	0.0289952	0.00558169
GOLD-SNIPE	93.1474	94.2421	94.7605	5.03162	5.14114	4.68798	0.0108624	0.0165868	0.0282834

## Sheet: Fig.2d
GLDC	HDR [%]			imperfect HDR [%]			indels [%]
	rep1	rep2	rep3	rep1	rep2	rep3	rep1	rep2	rep3
Edit	9.8974	11.1	8.51613	0.321867	0	0.225806	47.4552	45.8	52.7097
HDRobust	30.4813	30.6843	16.5	2.13904	1.19205	1.9	2.6738	3.88521	6.8
SNIPE	86.8	93.036	93.9935	3.1	2.66041	1.78571	0	0.234742	0.162338
NCOA6	HDR [%]			imperfect HDR [%]			indels [%]
	rep1	rep2	rep3	rep1	rep2	rep3	rep1	rep2	rep3
Edit	13.4129	13.1225	11.9898	0.39444	0.314552	0.33966	66.5014	66.6111	66.8151
HDRobust	19.3038	21.3212	19.2698	0.578171	0.885463	0.679567	16.9086	18.9642	14.939
SNIPE	41.6496	45.5311	41.6354	1.11079	1.26372	1.16604	35.7494	34.2302	36.9381
IZUMO4	HDR [%]			imperfect HDR [%]			indels [%]
	rep1	rep2	rep3	rep1	rep2	rep3	rep1	rep2	rep3
Edit	7.1158	7.40379	7.15167	0.171356	0.213454	0.230434	77.8139	77.6544	82.1578
HDRobust	62.014	58.2793	56.6175	1.81503	1.50973	1.70426	10.2665	12.0629	11.558
SNIPE	69.8676	72.9358	68.2832	1.37619	1.74701	1.66468	9.1499	5.77303	12.193

## Sheet: Fig.2e
DCHS1	HDR [%]			imperfect HDR [%]			indels [%]
	rep1	rep2	rep3	rep1	rep2	rep3	rep1	rep2	rep3
Edit	7.74341	7.99271	8.4984	0.257617	0.374788	0.472843	24.2884	27.7053	24.2875
HDRobust	43.5152	38.8787	35.4068	0.653973	0.966673	1.43294	9.01673	6.98766	7.22577
SNIPE	81.8333	79.5673	77.7692	1.49866	2.10759	3.53496	13.8366	14.796	14.4096

## Sheet: Fig.2f
Precise Editing [%]
Edit	SNIPE
15.52	38.66
10.21	33.42
13.81	48.71
32.53	75.72
28.88	93.15
12.84	42.94
7.224	70.36
9.838	91.28
8.078	84.08
20.42	77.29
3.277	21.62
7.829	16.82
8.078	79.72
Δ outcome purity after SNIPE [%]
-1.61404
12.2339
12.4572
14.5633
8.49578
9.83972
5.98823
-4.33501
4.29763
0.656303
4.9544
17.9537
0.92157
