# Supplementary material for: Search-and-remove genome editing allows selection of cells by DNA sequence
Source: Nat Commun. 2025 Dec 8;16:10985. doi: 10.1038/s41467-025-66896-1 (PMC12689631; doi:10.1038/s41467-025-66896-1)
Supplement: Supplementary file 6 — Source Data [file 41467_2025_66896_MOESM6_ESM.zip › Source_Data/031125_Source_Data_Fig3.xlsx]

## Sheet: Fig.3a
Single HDRobust	Precise editing [%]			imperfect precise editing [%]			indels [%]
	rep1	rep2	rep3	rep1	rep2	rep3	rep1	rep2	rep3
SSH2	69.7292	75.6982	73.5181	3.99282	3.20874	3.04401	0.676983	0.83921	1.86799
DCHS1	55.943	56.0311	48.8157	2.24928	2.73336	2.10605	4.643	4.38868	1.44339
IZUMO4	62.014	58.2793	56.6175	1.81503	1.50973	1.70426	10.2665	12.0629	11.558
Triple HDRobust	Precise editing [%]		imperfect precise editing [%]		indels [%]
	rep1	rep2	rep1	rep2	rep1	rep2
SSH2	4.4823	0.909455	0.274662	0.187799	0.484697	1.23441
DCHS1	4.31877	2.71705	0.145701	0.328573	0.688311	0.113737
IZUMO4	1.60609	1.00863	0.0386427	0.103449	3.56479	0.313581
Triple SNIPE	Precise editing [%]		imperfect precise editing [%]		indels [%]
	rep1	rep2	rep1	rep2	rep1	rep2
SSH2	31.6959	36.894	1.65725	1.63145	1.49004	0.9711
DCHS1	25.6135	30.2197	2.39078	2.40052	3.19344	2.90602
IZUMO4	16.3474	17.9386	0.6685	0.802195	18.718	20.4138
Triple GOLD-SNIPE	Precise editing [%]		imperfect precise editing [%]		indels [%]
	rep1	rep2	rep1	rep2	rep1	rep2
SSH2	44.3908	48.3515	5.62621	2.6175	1.50544	0.784812
DCHS1	43.3092	41.8672	3.64431	2.72927	2.45587	3.51643
IZUMO4	23.2681	23.5826	2.12587	0.938573	28.1516	27.2453

## Sheet: Fig.3b
	Precise editing [%]			imperfect precise editing [%]			indels [%]
	rep1	rep2	rep3	rep1	rep2	rep3	rep1	rep2	rep3
PROM2	11.9008	11.146	11.5233	0.951993	0.840645	0.79358	5.10445	5.03027	4.04815
CDH16	6.71613	5.74396	6.79983	0.599246	0.564139	0.798982	0.891337	0.771723	0.708749
IZUMO4	5.1037	4.85173	5.23148	0.369699	0.387712	0.466127	0.226702	0.229006	0.317916
AHR	0	0.017362	0.001938	0	0.008681	0.003231	0.1	0.107235	0.122119
NCOA6	0.0187	0.010541	0.023913	0.053963	0.075767	0.066834	0.431707	0.479635	0.407135

## Sheet: Fig.3c
	Precise editing [%]			imperfect precise editing [%]			indels [%]
	rep1	rep2	rep3	rep1	rep2	rep3	rep1	rep2	rep3
PROM2	56.7794	59.3669	54.2902	7.4053	8.2235	7.59505	15.4203	11.7945	12.2339
CDH16	32.6143	27.7851	29.5047	3.66334	1.00412	1.83227	1.59325	1.25741	1.88364
IZUMO4	22.8291	25.6389	22.2304	6.184	4.49153	4.5571	11.1677	9.1721	9.0715
AHR	43.3037	29.3666	61.8437	0.263165	0.183491	0.57209	2.73866	3.30018	6.22814
NCOA6	20.6987	32.6286	25.4867	0.519486	0.884477	0.674719	12.6746	13.3529	11.3048

## Sheet: Fig.3d
	Precise editing [%]			imperfect precise editing [%]			indels [%]
Single SNIPE	rep1	rep2	rep3	rep1	rep2	rep3	rep1	rep2	rep3
IZUMO4	67.9411	53.5262	66.349	7.69786	7.42366	7.2587	14.9938	17.4094	15.0402
NCOA6	34.2221	59.4222	49.2902	0.700355	1.09137	0.956003	16.7376	15.9669	16.9502
Double SNIPE
IZUMO4 double	62.6458	52.5304	62.7584	6.7273	7.72171	8.09398	15.218	19.115	16.4009
NCOA6 double	39.2608	47.0217	32.6213	0.756647	0.927831	0.656052	14.6662	15.423	15.9133
CDH16 double	75.4699	79.4841	84.4932	4.81621	1.61179	1.96927	5.99415	9.83882	5.71041
NCOA6 double	26.4342	39.9813	33.5887	0.592035	0.763191	0.763916	13.4115	14.6089	11.9244
Triple SNIPE
CDH16 triple	54.0268	53.5858	86.5733	3.74218	1.23166	1.55163	4.52556	10.1022	2.21185
NCOA6 triple	22.7446	39.4078	33.5893	0.546952	0.892975	0.657356	12.0917	11.5315	11.693
IZUMO4 triple	37.0834	36.8698	75.9161	5.45969	7.18356	4.75488	18.1782	16.0584	3.43028
2x Double SNIPE
CDH16	60.9959	64.0031	85.4537	10.8234	8.38404	10.9365	5.54401	12.4012	1.36532
NCOA6	33.6279	44.4126	44.2833	3.58357	4.26314	4.50705	16.9662	17.0359	16.8742
IZUMO4	48.9828	45.4282	82.5203	10.334	17.6529	13.2681	17.1913	13.6784	1.21456

## Sheet: Fig.3e
	Precise editing [%]	imperfect precise editing [%]	indels [%]
PROM2	54.2902	7.59505	12.2339
CDH16	85.4537	10.9365	1.36532
IZUMO4	82.5203	13.2681	1.21456
AHR	61.8437	0.57209	6.22814
NCOA6	44.2833	4.50705	16.8742

## Sheet: Fig.3f
Chromosomes with precise edits	cellular clones
10	25
9	13
8	42
7	15
6	20
2	1

## Sheet: Fig.3g
	PROM2			CDH16			IZUMO4			AHR			NCOA6
clone ID	Mean CNV	Upper Limit	Lower Limit	Mean CNV	Upper Limit	Lower Limit	Mean CNV	Upper Limit	Lower Limit	Mean CNV	Upper Limit	Lower Limit	Mean CNV	Upper Limit	Lower Limit
c1	1.93397	2.14152	1.71699	1.60378	1.80189	1.40567	0.680832	0.79785	0.574452	1.52831	1.65095	1.40567	2.01888	2.25473	1.79246
c2	1.89623	2.13208	1.65095	2.12265	2.42454	1.81133	2.20207	2.49993	1.9042	1.60378	1.80189	1.40567	2.02831	2.28303	1.76416
c3	1.9434	2.3019	1.59435	2.13208	2.57548	1.68869	1.80846	2.1276	1.48932	2.12265	2.42454	1.81133	1.86793	2.19812	1.54718
c4	1.80189	2.11322	1.49057	2.45284	3.01888	1.98114	2.05313	2.39355	1.70208	2.13208	2.57548	1.68869	1.83963	2.16982	1.51887
c5	1.80189	2.08491	1.52831	2.16982	2.53775	1.80189	1.26592	1.48932	1.03189	2.45284	3.01888	1.98114	2.31133	2.66982	1.96227
c6	1.97171	2.19812	1.75472	2.23586	2.52831	1.95284	1.22337	1.42549	1.03189	2.16982	2.53775	1.80189	1.28302	1.69812	0.867928
c7	2.03774	2.3585	1.71699	2.00001	2.3585	1.65095	2.26589	2.64886	1.89356	2.23586	2.52831	1.95284	1.84906	2.27359	1.4151
c8	1.8585	2.11322	1.60378	2.02831	2.3019	1.75472	1.32975	1.54251	1.11699	2.00001	2.3585	1.65095	2.25473	2.55661	1.95284
c9	2.20756	2.47171	1.93397	2.3585	2.63209	2.09435	2.14888	2.41483	1.88293	2.02831	2.3019	1.75472	2.24529	2.49058	1.99057
c10	2.25473	2.51888	2.00001	2.18869	2.44341	1.93397	2.22334	2.51057	1.94675	2.3585	2.63209	2.09435	2.28303	2.54718	2.01888
409B2 wild type	2.15095	2.3019	1.99057	1.52831	1.65095	1.40567	1.58506	1.70208	1.46804	2.18869	2.44341	1.93397	2.12265	2.26416	1.98114
