# Supplementary material for: Search-and-remove genome editing allows selection of cells by DNA sequence
Source: Nat Commun. 2025 Dec 8;16:10985. doi: 10.1038/s41467-025-66896-1 (PMC12689631; doi:10.1038/s41467-025-66896-1)
Supplement: Supplementary file 6 — Source Data [file 41467_2025_66896_MOESM6_ESM.zip › Source_Data/031125_Source_Data_Fig4.xlsx]

## Sheet: Fig.4c
	Clones without ETV2 knock in [%]			Clones with ETV2 knock in [%]
	rep1	rep2	rep3	rep1	rep2	rep3
Knock In - HDRobust	97.4359	100	100	2.5641	0	0
Knock In + HDRobust	85.7143	81.1321	85.7143	14.2857	18.8679	14.2857

## Sheet: Fig.4d
SNIPE of	Clones without knock in [%]	Clones with knock in [%]
ETV2_2	0	100
NKX3_1_1	0	100
PAX5_7	0	100
GLIS1_1	0	100
ATOH1_1	0	100
NR5A1_1_RUNX1_1	3.44828	96.5517
NR5A2_1	13.8889	86.1111
ISL1_1	20.8333	79.1667
SPI1_1_CEBPA_1	20.8333	79.1667
SOX9_1_NFIB_1	22.2222	77.7778
ELF1_2	27.2727	72.7273
WNT11_TGFB	33.6449	66.3551
NEUROG1_1	39.2857	60.7143
HNF4A1_FOXA1_1	48.6487	51.3513
ASCL1_1	52.3809	47.6191
SOX9_1	60	40
MYOD1_1	68.1818	31.8182
PDX1_1_NKX6_1_1	69.2308	30.7692
NHLH1_1_MECOM_2	90.9091	9.09091

## Sheet: Fig.4e
Clones with knock-in [%]
Edit	HDRobust	SNIPE
0.854701	15.8131	86.1111
	26.6397	79.1667
		72.7273
		100
		100
		31.8182
		100
		100
		60.7143
		47.6191
		40
		51.3513
		30.7692
		9.09091
		96.5517
		66.3551
		77.7778
		79.1667
		36.3725
		68.1865
		95.31

## Sheet: Fig.4g
	Clones without MAD7 knock in [%]			Clones with MAD7 knock in [%]
	rep1	rep2	rep3	rep1	rep2	rep3
HDRobust	84.4444	63.6364	72	15.5556	36.3636	28
SNIPE	7.5	2.22222	4.34783	92.5	97.7778	95.6522

## Sheet: Fig.4h
	indels [%]
KNL1 (by MAD7)	32	27
VCAN (by Cas9)	37	36

## Sheet: Fig.4i
	HDR [%]			imperfect HDR [%]			indels [%]
Edit	8.82125	6.61199	8.68599	0.420254	0.768836	0.345298	29.0628	24.0902	28.9301
HDRobust	21.2575	19.538	19.6808	0.629656	0.584248	0.636468	3.12167	3.45351	3.31659
SNIPE	36.9874	37.3944	40.9503	0.523002	0.609652	0.611892	4.99324	5.38403	4.81285
