# Supplementary material for: Search-and-remove genome editing allows selection of cells by DNA sequence
Source: Nat Commun. 2025 Dec 8;16:10985. doi: 10.1038/s41467-025-66896-1 (PMC12689631; doi:10.1038/s41467-025-66896-1)
Supplement: Supplementary file 6 — Source Data [file 41467_2025_66896_MOESM6_ESM.zip › Source_Data/031125_Source_Data_Fig5.xlsx]

## Sheet: Fig.5b
Day	Number of living cells
TP53 KO	rep1	rep2	rep3
0	50000	50000	50000
1	105435	108259	110612
2	195435	202965	208847
3	382494	397553	394259
4	785082	766376	765906
6	1341788	1356494	1367082
	Number of living cells
TP53 KO	rep1	rep2	rep3
0	50000	50000	50000
1	35552.9	33200	31788.2
2	51200	47317.7	41670.6
3	147788	141906	127906
4	418729	450965	412141
6	1006141	983671	946376
	p53 KO [%]					p53 KO+indels [%]					Indels [%]					WT [%]
Day	rep1	rep2	rep3	rep4	rep5	rep1	rep2	rep3	rep4	rep5	rep1	rep2	rep3	rep4	rep5	rep1	rep2	rep3	rep4	rep5
12	27.8385	37.6419	51.1076	57.0776	50.6821	2.98368	3.30326	1.0852	1.23701	1.24915	0.231642	0.125668	0.082682	0.072765	0.091661	68.9462	58.9291	47.7245	41.6127	47.9771
8	17.9773	19.2065	29.2269	31.7906	30.9075	2.07797	2.219	0.704796	0.835955	0.722999	0.27325	0.247735	0.11925	0.123395	0.092234	79.6715	78.3267	69.9491	67.25	68.2773
4	14.6397	14.579	16.4563	16.9094	17.0384	1.58375	1.69824	0.407451	0.510115	0.500259	0.229751	0.250355	0.16007	0.126074	0.128765	83.5468	83.4724	82.9762	82.4544	82.3326
0	11.5734	11.1949	10.6479	9.88345		1.25307	0.461087	0.353114	0.284439		0.257641	0.142395	0.127121	0.14222		86.9159	88.2016	88.8718	89.6899

## Sheet: Fig.5c
cancer mutation cells	p53 KO [%]			p53 KO+indels [%]			Indels [%]			WT [%]
0% mock	1.23773	1.09278	0.191408	0.449133	0.336083	0.0451435	0.305515	0.276289	0.263638	98.0076	98.2948	99.4998
0% SNIPE	1.14543	1.45705	0.158669	0.445968	0.451259	0.0693214	0.25115	0.31431	0.295771	98.1574	97.7774	99.4762
13% mock	8.68159	8.0089	23.0925	1.13898	1.22358	0.884406	0.340289	0.280735	0.207955	89.8391	90.4868	75.8151
13% SNIPE	2.09359	1.82618	1.00771	0.628478	0.752151	0.0660322	0.400304	0.335019	0.452177	96.8776	97.0867	98.4741
63% mock	50.017	57.693	82.1293	4.40991	4.96834	3.15046	0.165129	0.122306	0.030702	45.408	37.2163	14.6896
63% SNIPE	17.0362	6.01328	6.83193	1.83704	0.90648	0.320845	0.911377	1.00221	1.50526	80.2154	92.078	91.342

## Sheet: Fig.5d
cancer mutation cells	Cell death [%]
0% wild type only	22.6672	3.04019	5.3881
13% cancer cells	12.737	5.57674	7.84975
63% cancer cells	25.1349	33.0016	24.0026

## Sheet: Fig.5g
	Cell death [%]
	rep1	rep2	rep3
THP1 SNIPE	0	0	0.185708
K562 SNIPE	49.4828	42.054	46.868
K562 Cas9 cut	14.9587	12.1776	21.5121

## Sheet: Fig.5i
	Relative PCR band intensity [%]
BCR-ABL	rep1	rep2	rep3
K562 mock	71.8858	60.3171	64.6393
K562 SNIPE	16.0346	12.3098	11.1382
K562 Cas9 cut	7.50048	7.59576	8.54827
	Relative PCR band intensity [%]
chr.22	rep1	rep2	rep3
K562 mock	28.1142	39.6829	35.3607
K562 SNIPE	83.9654	87.6902	88.8618
K562 Cas9 cut	92.4995	92.4042	91.4517

## Sheet: Fig.5j
	Cell death [%]
	rep1	rep2	rep3
RDES	8.54168	0
HT-29	0.3589	5.14153	0
HuCCT1	14.9713	12.8756	23.0558

## Sheet: Fig.5k
	cancer allele [%]			WT+indels [%]			Indels [%]			WT [%]
	rep1	rep2	rep3	rep1	rep2	rep3	rep1	rep2	rep3	rep1	rep2	rep3
mock RDES	46.0757	36.1149		1.12482	1.18725		0.069605	0.090457		52.7299	62.6074
SNIPE RDES	3.51878	6.0228		1.5197	1.70716		3.4079	4.43204		91.5536	87.838
mock HT-29	33.5407	33.7935	32.9691	0.740062	0.714701	0.924447	0.670203	0.619253	0.839946	65.049	64.8725	65.2665
SNIPE HT-29	6.84085	7.43132	9.29685	1.66096	1.50946	1.42982	6.87195	6.59363	7.30999	84.6262	84.4656	81.9633
mock HuCCT1	65.2643	65.0185	64.7635	0.443704	0.41311	0.660001	1.12647	1.20657	1.364	33.1655	33.3618	33.2125
SNIPE HuCCT1	15.4116	14.1716	16.8272	1.14188	0.980997	1.028	22.289	26.5192	34.9134	61.1576	58.3282	47.2313
