# Supplementary material for: Search-and-remove genome editing allows selection of cells by DNA sequence
Source: Nat Commun. 2025 Dec 8;16:10985. doi: 10.1038/s41467-025-66896-1 (PMC12689631; doi:10.1038/s41467-025-66896-1)
Supplement: Supplementary file 6 — Source Data [file 41467_2025_66896_MOESM6_ESM.zip › Source_Data/031125_Source_Data_SuppFig1.xlsx]

## Sheet: SuppFig.1a
Clone ID	Mean CNV	Upper Limit	Lower Limit
c1	0.891891	0.99099	0.891891
c2	0.918918	1.0991	0.918918
c3	1.11712	1.21622	1.11712
c4	0.981981	1.17117	0.981981
c5	0.909909	1.03604	0.909909
c6	0.936936	1.03604	0.936936
c7	1.1982	1.42342	1.1982
c8	0.999999	1.10811	0.999999
c9	0.828828	1.00901	0.828828
c10	0.855855	1.12613	0.855855
c11	0.999999	1.09009	0.999999
c12	0.936936	1.04504	0.936936
c13	0.972972	1.05405	0.972972
c14	1.05135	1.09369	1.05135
c15	0.972972	1.12613	0.972972
c16	0.972972	1.14414	0.972972
c17	0.992792	1.03694	0.992792
c18	0.999999	1.11712	0.999999
c19	1.13513	1.2973	1.13513
c20	0.801801	0.99099	0.801801
c21	0.954954	1.06306	0.954954
c22	0.918918	0.99099	0.918918
c23	1.15315	1.36036	1.15315
c24	1.04504	1.20721	1.04504
c25	0.963963	1.03604	0.963963
c26	0.999999	1.08468	0.999999
c27	1.16216	1.23423	1.16216
c28	0.99099	1.04504	0.99099
c29	1.01802	1.13513	1.01802
c30	0.928828	0.969368	0.928828
c31	0.981981	1.06306	0.981981
c32	0.972972	1.09009	0.972972
c33	1.02162	1.05766	1.02162
c34	0.980179	1.01802	0.980179
c35	0.981981	1.04504	0.981981
c36	1.01802	1.07207	1.01802
c37	0.981981	1.0991	0.873873
c38	1.1982	1.48649	0.918918
c39	1.00901	1.10811	1.00901
c40	0.855855	0.99099	0.72072
c41	0.9009	1.07207	0.9009

## Sheet: SuppFig.1b
Genotype	Number of clones
PE	36
PE and indel	5
