# Supplementary material for: Search-and-remove genome editing allows selection of cells by DNA sequence
Source: Nat Commun. 2025 Dec 8;16:10985. doi: 10.1038/s41467-025-66896-1 (PMC12689631; doi:10.1038/s41467-025-66896-1)
Supplement: Supplementary file 6 — Source Data [file 41467_2025_66896_MOESM6_ESM.zip › Source_Data/031125_Source_Data_SuppFig2.xlsx]

## Sheet: SuppFig.2b
	PE [%]			imperfect PE [%]			indels [%]
	rep1	rep2	rep3	rep1	rep2	rep3	rep1	rep2	rep3
M3814 + PolQ siRNA	71.6957	72.0034	74.7519	14.9357	15.3721	13.7674	8.96477	7.94387	7.77268
AZD + PolQi2	61.4787	62.2576	60.9654	12.0558	12.2636	13.2861	7.47476	6.96929	7.31834
M3814 + PolQi2	71.0032	70.9161	73.9858	15.0317	14.8137	12.6725	7.95605	8.79596	7.60348
M3814	71.0729	69.7901	69.376	15.4264	13.9926	13.9647	10.2365	11.4191	12.6928
Edit	19.4517	21.1406	20.6559	3.03866	3.52671	3.88299	6.04258	4.95938	6.25809

## Sheet: SuppFig.2c
FANCF with M3814					FANCF with M3814 + PolQi2					FANCF with AZD + PolQi2					FANCF with M3814 + POLQ siRNA
Clone ID	Mean CNV	Upper Limit	Lower Limit		Clone ID	Mean CNV	Upper Limit	Lower Limit		Clone ID	Mean CNV	Upper Limit	Lower Limit		Clone ID	Mean CNV	Upper Limit	Lower Limit
c1	1.88073	1.74012	2.02134		c1	2.2687	1.99087	2.54653		c1	1.15488	0.763814	1.54595		c1	2.23361	2.10623	2.36099
c2	1.96028	1.78061	2.13995		c2	0.949835	0.788505	1.11117		c2	2.02319	1.93047	2.1159		c2	2.10876	2.01328	2.20424
c3	1.9461	1.77386	2.11834		c3	2.04234	1.92899	2.15569		c3	2.08591	2.00326	2.16855		c3	2.06964	1.95995	2.17932
c4	1.98253	1.80711	2.15795		c4	2.26115	2.00017	2.52213		c4	1.09527	0.962811	1.22774		c4	1.87288	1.5497	2.19606
c5	1.03971	0.803339	1.27608		c5	2.10572	1.9589	2.25254		c5	2.50549	2.3279	2.68309		c5	2.06749	1.94883	2.18615
c6	2.41528	2.12647	2.70409		c6	2.09637	1.82111	2.37162		c6	2.30769	2.14743	2.46795		c6	2.07103	1.94735	2.19471
c7	1.83379	1.70994	1.95765		c7	1.99792	1.93526	2.06058		c7	2.0467	1.90644	2.18696		c7	1.9821	1.77201	2.19219
c8	2.02943	1.95562	2.10325		c8	1.8875	1.73091	2.04409		c8	2.11791	1.90942	2.32639		c8	2.1361	2.05593	2.21627
c9	1.9147	1.82103	2.00837		c9	1.94005	1.74926	2.13085		c9	2.20515	2.10849	2.30181		c9	2.08969	2.01678	2.16261
c10	2.06704	1.8892	2.24487		c10	2.02727	1.93523	2.1193		c10	1.98623	1.89415	2.0783		c10	2.05012	1.99199	2.10824
c11	1.70301	1.53485	1.87116		c11	2.04321	1.96488	2.12154		c11	1.93182	1.76723	2.0964		c11	2.25389	2.1535	2.35429
c12	1.05153	0.81275	1.29031		c12	2.05054	2.00017	2.1009		c12	1.99819	1.86919	2.12719		c12	2.09214	1.98725	2.19704
c13	1.93276	1.82686	2.03865		c13	1.9781	1.91051	2.04568		c13	1.01282	0.808984	1.21665		c13	1.95827	1.80821	2.10833
c14	1.95981	1.78014	2.13948		c14	1.09522	0.921538	1.2689		c14	1.97124	1.84548	2.09701		c14	1.85935	1.65603	2.06267
c15	2.20063	2.03206	2.36921		c15	1.91652	1.8292	2.00383		c15	2.12878	2.01212	2.24544		c15	2.01738	1.92434	2.11042
c16	2.10909	1.97224	2.24595		c16	2.03208	1.96109	2.10307		c16	2.20138	2.08048	2.32227		c16	1.97712	1.90387	2.05036
c17	1.81641	1.64891	1.98391		c17	1.89821	1.84561	1.95082		c17	2.12088	1.98697	2.25479		c17	1.90654	1.74779	2.06529
c18	1.11095	1.01607	1.20584		c18	1.64452	1.37281	1.91623		c18	1.0043	0.881674	1.12693		c18	1.07993	0.926963	1.23291
c19	2.07285	1.78876	2.35693		c19	1.89164	1.8061	1.97719		c19	1.68361	1.56426	1.80295		c19	2.0012	1.95083	2.05156
c20	1.06982	0.941912	1.19774		c20	0.99395	0.92137	1.06653		c20	2.02778	1.91824	2.13732		c20	2.05628	1.94258	2.16997
c21	1.07618	0.981288	1.17107		c21	2.15741	2.02651	2.28832		c21	1.99865	1.91702	2.08028		c21	2.11401	2.04788	2.18013
c22	1.99731	1.9088	2.08583		c22	2.04461	1.72701	2.3622		c22	2.035	1.58856	2.48144		c22	1.84637	1.77988	1.91285
c23	2.1567	2.04401	2.26938		c23	2.08933	1.67478	2.50388		c23	2.09049	2.02623	2.15475		c23	2.13372	2.07389	2.19356
c24	2.13744	1.99181	2.28307		c24	1.99773	1.7961	2.19935		c24	1.03705	0.967377	1.10672		c24	2.01497	1.94072	2.08923
c25	1.00288	0.842944	1.16281		c25	1.14712	0.939529	1.3547		c25	1.94257	1.88673	1.99841		c25	2.16333	2.04229	2.28436
c26	2.04296	1.80247	2.28345		c26	1.79066	1.58817	1.99316		c26	1.84408	1.73986	1.9483		c26	2.01325	1.93581	2.09069
c27	2.09636	1.99648	2.19625		c27	0.865199	0.515948	1.21445		c27	1.95976	1.86047	2.05905		c27	2.03562	1.96433	2.1069
c28	1.90908	1.79879	2.01938		c28	2.0611	1.73728	2.38492		c28	1.99567	1.92735	2.06398		c28	2.15742	2.05013	2.2647
c29	1.04642	0.898847	1.19399		c29	0.709897	0.420544	0.999249		c29	1.07829	0.919082	1.23749		c29	2.11088	2.02019	2.20156
c30	1.89523	1.74963	2.04082		c30	1.82229	1.60038	2.04421		c30	1.98628	1.94145	2.03111		c30	2.16941	2.08998	2.24884
c31	2.15941	2.07097	2.24785		c31	1.94967	1.60584	2.2935		c31	1.01866	0.955979	1.08133		c31	2.12984	2.06058	2.19911
c32	1.05872	0.932768	1.18467		c32	2.3	2.05098	2.54903		c32	2.04823	1.99011	2.10635		c32	2.31538	2.23529	2.39548
c33	2.21596	2.12948	2.30243		c33	2.36264	2.10542	2.61985		c33	2.00738	1.93235	2.0824		c33	2.06288	1.9695	2.15626
c34	2.30562	2.19399	2.41724		c34	1.93017	1.64085	2.21949		c34	1.95857	1.9038	2.01334		c34	2.11144	2.0388	2.18408
c35	2.21118	1.97607	2.44629		c35	1.88835	1.64291	2.13378		c35	2.42508	2.04814	2.80202		c35	1.96987	1.7997	2.14004
c36	2.02409	1.9094	2.13877		c36	1.32972	0.957676	1.70176		c36	1.74049	1.27073	2.21024		c36	2.00991	1.96159	2.05824
c37	2.03207	1.94412	2.12001		c37	1.99788	0.691461	3.3043		c37	1.52561	1.06643	1.98479		c37	2.07427	2.0021	2.14644
c38	2.20312	2.10146	2.30478		c38	2.2528	2.05547	2.45013		c38	2.40428	1.82327	2.98529		c38	2.17114	2.02161	2.32066
c39	1.11838	0.795939	1.44082		c39	1.65673	1.45069	1.86278		c39	1.76784	1.54357	1.9921		c39	2.09595	1.96749	2.22441
c40	1.89445	1.64071	2.1482		c40	1.99941	1.83887	2.15995		c40	2.1978	1.78074	2.61486		c40	2.06802	1.99378	2.14226
c41	2.12992	1.73147	2.52836		c41	1.80331	1.5813	2.02531		c41	1.69939	1.47377	1.92501		c41	1.14246	1.01287	1.27206
c42	0.900671	0.596872	1.20447		c42	1.93278	1.79109	2.07448		c42	1.90048	1.62153	2.17943		c42	1.97491	1.79588	2.15393
c43	0.994253	0.666325	1.32218		c43	2.00169	1.89432	2.10906		c43	1.71143	1.29998	2.12287		c43	1.68994	1.35415	2.02572
c44	2.12084	1.82698	2.41469		c44	1.78822	1.38798	2.18846		c44	1.79435	1.53092	2.05778		c44	1.72296	1.30205	2.14388
c45	2.02468	1.72738	2.32199		c45	1.65316	1.44279	1.86353		c45	1.92567	1.66799	2.18336		c45	2.06839	1.15774	2.97905
c46	1.83608	1.59727	2.07488		c46	2.06445	1.88971	2.23919							c46	1.65321	1.36351	1.94291
c47	2.06814	1.60907	2.52721		c47	1.85419	1.73929	1.9691							c47	2.16627	1.78519	2.54735
c48	1.73341	1.42917	2.03766		c48	1.92368	1.85457	1.99278							c48	2.17364	1.94496	2.40233
c49	1.69396	1.34322	2.04469		c49	1.7931	1.6404	1.94581							c49	2.06839	1.15774	2.97905
c50	1.07332	0.74395	1.4027		c50	2.07753	1.98371	2.17134							c50	1.99326	1.86408	2.12244
c51	0.947441	0.622232	1.27265		c51	1.84795	1.68143	2.01447							c51	1.80184	1.53596	2.06771
c52	1.98394	1.89505	2.07282		c52	2.30769	2.07609	2.53929							c52	2.1978	1.7404	2.6552
c53	1.98012	1.73086	2.22938		c53	1.88837	1.66189	2.11485							c53	1.80116	1.54478	2.05754
					c54	1.62455	1.41612	1.83297							c54	1.84408	1.70147	1.98669
					c55	1.68591	1.47797	1.89385							c55	2.03386	1.88318	2.18455
															c56	1.78431	1.60592	1.96269
															c57	0.98572	0.77655	1.19489
															c58	1.92835	1.72614	2.13056
															c59	1.9182	1.72211	2.11429
															c60	2.13935	1.95257	2.32612
															c61	2.16199	1.93616	2.38782
															c62	1.85811	1.66928	2.04694
															c63	1.77147	1.61561	1.92734
															c64	1.79542	1.61508	1.97577
															c65	1.65591	1.37998	1.93185
															c66	1.72609	1.44204	2.01014
															c67	1.07396	0.863576	1.28435
															c68	1.88636	1.71452	2.0582
															c69	1.74999	1.56604	1.93393
															c70	0.966667	0.750049	1.18328
															c71	1.80928	1.57961	2.03894
															c72	1.79649	1.55144	2.04154
															c73	1.69519	1.40524	1.98514
															c74	2.21962	2.04489	2.39436
															c75	1.97474	1.70379	2.2457
															c76	1.78552	1.60744	1.9636
															c77	1.9192	1.79127	2.04713
															c78	2.14136	1.91976	2.36295
															c79	1.77816	1.59007	1.96624
