# Supplementary material for: Search-and-remove genome editing allows selection of cells by DNA sequence
Source: Nat Commun. 2025 Dec 8;16:10985. doi: 10.1038/s41467-025-66896-1 (PMC12689631; doi:10.1038/s41467-025-66896-1)
Supplement: Supplementary file 6 — Source Data [file 41467_2025_66896_MOESM6_ESM.zip › Source_Data/031125_Source_Data_SuppFig3.xlsx]

## Sheet: SuppFig.3b
	BE [%]			indels [%]
	rep1	rep2	rep3	rep1	rep2	rep3
Edit	24.1909	22.4809	23.5269	0.4	0.3	0.2
SNIPE	53.9362	52.3803	53.5402	4.2	5.1	4.6

## Sheet: SuppFig.3c
	BE [%] before SNIPE			BE [%] after SNIPE
	rep1	rep2	rep3	rep1	rep2	rep3
A1	1.03693	1.02901	1.17478	1.16455	1.89969	1.51821
A2	0.451074	0.434166	0.45947	0.895334	0.908972	0.532939
A3	0.884176	0.950379	1.15129	1.81922	1.71004	1.80931
A4	5.78489	6.50052	6.59183	13.0119	13.0231	14.2259
A5	24.1909	22.4809	23.5269	53.9362	49.4409	53.5402
A6	22.6184	21.6416	22.9396	50.8709	52.3803	47.4226
A7	12.3533	12.4695	12.6459	31.7487	26.8179	29.0765
A8	0.70806	1.03755	0.58478	1.77231	1.65773	2.06458
A9	1.44128	1.41189	1.54027	1.92119	2.04028	1.93023
A10	0.754785	0.716203	0.788409	3.77305	4.692	4.34189
