# Supplementary material for: Search-and-remove genome editing allows selection of cells by DNA sequence
Source: Nat Commun. 2025 Dec 8;16:10985. doi: 10.1038/s41467-025-66896-1 (PMC12689631; doi:10.1038/s41467-025-66896-1)
Supplement: Supplementary file 6 — Source Data [file 41467_2025_66896_MOESM6_ESM.zip › Source_Data/031125_Source_Data_SuppFig4.xlsx]

## Sheet: SuppFig.4b
Genotype	Mean CNV	Upper Limit	Lower Limit
WT/WT	1.96867	0.048915	0.048915
WT/PE	2.20857	0.15218	0.15218
PE/PE	1.84464	0.258706	0.258706
PE/indel	1.97138	0.059785	0.059785

## Sheet: SuppFig.4c
	Cell death [%]
Genotype	rep1	rep2	rep3
WT/WT	97.0934	100	100
PE/WT	93.3032	99.7075	100
PE/PE	11.8716	10.2922	3.79427
PE/indel	0	0	0

## Sheet: SuppFig.4d
Before SNIPE	PE [%]			indel [%]			WT [%]
	rep1	rep2	rep3	rep1	rep2	rep3	rep1	rep2	rep3
WT/WT	1.37887	1.25653	1.76968	0.537634	0.550428	0.616306	98.0835	98.193	97.614
WT/PE	46.094	45.9483	47.4474	0.724638	0.707835	0.494576	53.1813	53.3439	52.0581
PE/PE	92.2647	92.2872	92.8353	0.297796	0.275621	0.197771	7.43746	7.43718	6.96692
PE/indel	42.7433	45.5421	47.5865	50.1993	47.9197	47.4814	7.05744	6.53822	4.93211
After SNIPE	PE [%]			indel [%]			WT [%]
	rep1	rep2	rep3	rep1	rep2	rep3	rep1	rep2	rep3
WT/WT	1.39193	1.91831	3.12071	3.37915	3.36504	3.78944	95.2289	94.7167	93.0898
WT/PE	66.8799	78.856	78.8997	3.30308	2.14056	2.09917	29.817	19.0035	19.0011
PE/PE	93.1597	91.5945	92.5224	0.238998	0.412439	0.256486	6.60129	7.99307	7.22107
PE/indel	46.703	44.9598	43.2412	48.666	49.1884	51.1517	4.63103	5.85186	5.60702
