# Supplementary material for: Search-and-remove genome editing allows selection of cells by DNA sequence
Source: Nat Commun. 2025 Dec 8;16:10985. doi: 10.1038/s41467-025-66896-1 (PMC12689631; doi:10.1038/s41467-025-66896-1)
Supplement: Supplementary file 6 — Source Data [file 41467_2025_66896_MOESM6_ESM.zip › Source_Data/031125_Source_Data_SuppFig5.xlsx]

## Sheet: SuppFig.5a
FANCF				VEGFA				HEK3				CDH16				AHR				PRDM10				C3				DCHS1
Amplicon position [bp]	deletions after PE	deletions after SNIPE		Amplicon position [bp]	deletions after PE	deletions after SNIPE		Amplicon position [bp]	deletions after PE	deletions after SNIPE		Amplicon position [bp]	deletions after PE	deletions after SNIPE		Amplicon position [bp]	deletions after PE	deletions after SNIPE		Amplicon position [bp]	deletions after PE	deletions after SNIPE		Amplicon position [bp]	deletions after PE	deletions after SNIPE		Amplicon position [bp]	deletions after PE	deletions after SNIPE
1	0.0805977	0.02613		1	0.0871323	0.000676		1	0.185829	0.048511		1	0.0289503	0.0256653		1	0.0562563	0.0202747		1	0.239842	0.220564		1	0.0244117	0.0416965		1	0.0264323	0
2	0.013718	0.000791667		2	0.069706	0.000676		2	0.185829	0.0377317		2	0.0131597	0.0128323		2	0.038212	0.005069		2	0.222711	0.180703		2	0.00895067	0.0059565		2	0.00925133	0
3	0.0617337	0.0332563		3	0.0348527	0.001352		3	0.175503	0.0323413		3	0.0105263	0.00855533		3	0.0583793	0.0101373		3	0.222711	0.180703		3	0.0219707	0.019061		3	0.00925133	7.8e-07
4	0.015432	0.002375		4	0	0.00337867		4	0.134212	0.0215603		4	0.00789533	0.00855533		4	0.057318	0.0253437		4	0.191874	0.164758		4	0.0276663	0.033357		4	0.00132167	7.8e-07
5	0.036011	0.0142523		5	0	0.001352		5	0.0309713	0		5	0.021055	0.0256647		5	0.0488267	0.0456193		5	0.174743	0.164758		5	0.0252253	0.0381215		5	0.00264333	3.9e-07
6	0.036011	0.0118773		6	0	0.000676		6	0.0206453	0.021562		6	0.0263193	0.00855533		6	0.0605023	0.035481		6	0.171317	0.159443		6	0.0113917	0.003574		6	0.010573	3.9e-07
7	0.025723	0.0102933		7	0.0174263	0.000676		7	0.061943	0.00539067		7	0.0157907	0.01711		7	0.035028	0.0253437		7	0.157611	0.156786		7	0.0219707	0.013104		7	0.00264333	3.9e-07
8	0.0154333	0.00554233		8	0.0522797	0		8	0.030968	0.0161717		8	0	0		8	0.0445807	0.030412		8	0.161037	0.164758		8	0.0203427	0.003574		8	0.005286	3.9e-07
9	0.0394417	0.00791833		9	0.0348527	0.000676		9	0.072269	0.0107813		9	0	0		9	0.0413963	0.035481		9	0.150759	0.156786		9	0.0276663	0.0059565		9	0.002643	3.9e-07
10	0.013718	0.00237533		10	0.0261397	0.00337867		10	0.0929147	0.016172		10	0.018424	0.00427767		10	0.0371507	0.0101373		10	0.161038	0.159443		10	0.043127	0.0095305		10	0.002643	3.9e-07
11	0.0222933	0.00316733		11	0.00871333	0.001352		11	0.05162	0.016172		11	0.0263193	0.0128323		11	0.0488267	0.010138		11	0.150759	0.164758		11	0.023598	0.0011915		11	0.00793	7.8e-07
12	0.0171477	0.003959		12	0	0.00337867		12	0	0.016172		12	0.0289527	0.012833		12	0.0275973	0.0101373		12	0.150759	0.154128		12	0.0146467	0.0011915		12	0	7.8e-07
13	0.0240087	0.00158333		13	0	0.001352		13	0.041294	0.0161717		13	0.002631	0.00855533		13	0.0254747	0.0202753		13	0.171317	0.167416		13	0.0195297	0.016678		13	0	3.9e-07
14	0.0171477	0.00871		14	0	0.001352		14	0.0206453	0.0161717		14	0.002631	0.01711		14	0.028659	0.0101373		14	0.164464	0.159443		14	0.017088	0.007148		14	0.002643	3.9e-07
15	0.0240083	0.007918		15	0	0.001352		15	0.11356	0.0161717		15	0.002631	0.012833		15	0.00743	0.005069		15	0.178169	0.17273		15	0.008137	0.007148		15	0.00132167	0
16	0.0154333	0.003167		16	0	0.00337867		16	0.0103227	0.00539067		16	0.00789533	0.00855533		16	0.00955267	0.010138		16	0.16789	0.162101		16	0.00895067	0.007148		16	0.00264333	0
17	0.018863	0.003167		17	0	0.000676		17	0.0103227	0.010781		17	0.002631	0.00855533		17	0.0180443	0.0253437		17	0.161037	0.156786		17	0.00569567	0.0023825		17	0.00132167	0
18	0.013719	0.003167		18	0	0.000676		18	0.0309713	0.00539067		18	0	0.00855533		18	0.0127373	0.0202753		18	0.164463	0.154128		18	0.00813667	0.005957		18	0.00132167	0
19	0.284662	0.003167		19	0.0697057	0.005407		19	0.0516203	0		19	0.005262	0.00855533		19	0.0148603	0.0506873		19	0.16789	0.156786		19	0.00976433	0.0023825		19	0	0
20	0.420133	0.003959		20	0.00871333	0.002028		20	0.0722657	0		20	0.00789533	0.00855533		20	0.270668	0.0557567		20	0.16789	0.231193		20	0.0195293	0.008339		20	0	0
21	0.421848	0.003167		21	0.00871333	0.002028		21	0.082592	0.00539067		21	0	0.00427767		21	0.320556	0.0506873		21	0.16789	0.25511		21	0.0935777	0.003574		21	0.002643	0
22	0.423563	0.003959		22	0.00871333	0.00270267		22	0.082592	0.0161717		22	0.005262	0		22	0.342846	0.030412		22	0.161037	0.430497		22	0.150538	0.0047655		22	0.00132167	0
23	0.475008	0.003959		23	0.0261397	0.00472933		23	0.05162	0.0215603		23	0.0447433	0		23	0.360891	0.0456193		23	0.161037	0.443784		23	0.147283	0.0047655		23	0.00264333	0
24	0.478437	0.00712633		24	0	0.001352		24	0.05162	0.026951		24	0.0526363	0		24	0.40441	0.0557557		24	0.16789	0.454414		24	0.156234	0.0023825		24	0.00132167	0
25	0.476722	0.003959		25	0	0.000676		25	0.030968	0.026951		25	0.065796	0.00855467		25	0.379997	0.0506877		25	0.171317	0.475673		25	0.294566	0.003574		25	0.002643	0
26	0.476722	0.003167		26	0	0.000676		26	0.05162	0.0215623		26	0.0789583	0.0299423		26	0.379997	0.0506877		26	0.531081	0.478331		26	0.326301	0.0023825		26	0	0
27	0.481868	0.003167		27	0	0.000676		27	0.0722657	0.0107813		27	0.13949	0.0213877		27	0.381058	0.070963		27	0.531081	0.627145		27	0.326301	0.003574		27	0	0
28	0.473293	0.003167		28	0	0.000676		28	0.041294	0.00539067		28	0.150019	0.0256647		28	0.603963	0.329469		28	1.29858	0.619173		28	0.33688	0.0047655		28	0	0
29	0.478437	0.00395867		29	0	0.000676		29	0.0309713	0.00539067		29	0.152652	0.0299423		29	0.636867	0.344675		29	1.29858	0.62183		29	0.348272	0.007148		29	0.00132167	0
30	0.478437	0.00395867		30	0	0		30	0.05162	0.0107813		30	0.136859	0.0299417		30	0.626253	0.370019		30	1.30886	0.635117		30	0.535427	0.277575		30	0.00264333	0
31	0.481867	0.003167		31	0	0.000676		31	0.0722657	0.00539067		31	0.144757	0.03422		31	0.636867	0.36495		31	1.31228	0.656376		31	0.541123	0.276384		31	0.00132167	0
32	0.481867	0.003167		32	0	0		32	0.0929147	0.010781		32	0.13949	0.00855467		32	0.714353	0.532219		32	1.30543	0.648404		32	0.922758	0.644498		32	0.00132167	0
33	0.50073	0.00395867		33	0	0		33	0.072269	0.0161717		33	0.142123	0.01711		33	0.781224	0.496738		33	1.30543	0.651061		33	1.06597	0.648072		33	0	0
34	0.505875	0.00395867		34	0	0.001352		34	0.0825917	0.010781		34	0.147385	0.0213877		34	0.813067	0.562633		34	1.55898	0.725468		34	1.48666	0.836299		34	0	0
35	0.50416	0.00395867		35	0	0.001352		35	0.0825887	0.0161697		35	0.150018	0.03422		35	0.812005	0.496738		35	2.15174	2.33319		35	1.5778	0.969726		35	0	0
36	0.516164	0.00554233		36	0.00871333	0		36	0.0412973	0.0161697		36	0.150019	0.0128323		36	0.80776	0.527151		36	2.22711	2.4076		36	1.70881	1.63448		36	0.00132167	0
37	0.516163	0.0585937		37	0	0.001352		37	0.0206453	0.021562		37	0.147385	0.00855467		37	1.30982	0.547425		37	2.20656	2.52452		37	2.63808	10.3167		37	0	0
38	0.524738	0.0593857		38	0	0		38	0.0206453	0.0269507		38	0.144757	0.00855533		38	1.82675	0.587976		38	2.21684	2.68397		38	2.80163	10.4597		38	0	0
39	0.596761	0.0989763		39	0.0261397	0		39	0.0103227	0.0215603		39	0.142123	0.012833		39	2.00401	0.603181		39	2.28194	2.68397		39	2.54124	10.4597		39	0	0
40	0.601905	0.0989763		40	0.00871333	0		40	0	0.0161697		40	0.155283	0.0213877		40	10.4659	2.86891		40	3.35438	4.14022		40	2.13276	10.1142		40	0	0
41	0.605335	0.0989763		41	0.00871333	0		41	0	0		41	0.178969	0.047053		41	14.0111	4.62777		41	3.33382	3.78147		41	2.02941	10.0904		41	0.00132167	0
42	0.608764	0.099768		42	0	0		42	0.0206453	0		42	0.176338	0.0384977		42	9.78653	3.81677		42	3.94713	4.9773		42	1.69335	9.88787		42	0.00132167	0
43	0.605335	0.0989763		43	0	0		43	0.0103227	0		43	0.181602	0.0384977		43	4.57483	1.77406		43	3.94713	5.03842		43	1.47609	9.88787		43	0.00132167	0
44	0.612194	0.10056		44	0	0		44	0	0		44	0.194759	0.111215		44	4.38377	0.876895		44	4.05678	7.40881		44	0.76815	1.10434		44	0.00132167	0
45	0.653351	0.107687		45	0	0.000676		45	0.0103227	0		45	0.247401	0.307978		45	2.09423	0.795794		45	4.92364	7.89777		45	0.785238	1.09839		45	0	0
46	0.703081	0.10927		46	0	0		46	0.0103227	0		46	0.24477	0.299423		46	2.07619	0.598112		46	3.29956	7.6028		46	0.777915	1.09958		46	0	0
47	0.769958	0.108478		47	0	0		47	0.0103227	0.00539067		47	0.218448	0.295146		47	1.67921	0.587976		47	4.56044	9.77123		47	0.377566	0.948282		47	0	0
48	0.775103	0.108478		48	0	0		48	0.0103227	0.00539067		48	0.207922	1.31318		48	0.9691	0.537287		48	2.46353	6.26613		48	0.303517	0.681429		48	0.00660833	0
49	0.850555	0.106895		49	0	0		49	0.0103227	0.00539067		49	0.297406	1.32601		49	0.980776	0.552494		49	2.48066	6.4176		49	0.297821	0.677855		49	0	0
50	0.989457	0.106895		50	0	0.000676		50	0.0206453	0.00539067		50	0.300039	1.32601		50	0.90966	0.52715		50	2.1346	5.57787		50	0.295379	0.677855		50	0	0
51	1.10092	0.107687		51	0	0.000676		51	0.051617	0.00539067		51	0.292142	1.33029		51	0.899045	0.522081		51	1.49388	5.60178		51	0.302704	0.677855		51	0	0
52	1.15408	0.107686		52	0.00871333	0.000676		52	0.041294	0.00539067		52	0.805367	1.45006		52	0.85871	0.506875		52	1.91532	5.81969		52	0.293752	0.675472		52	0	0
53	1.1678	0.107686		53	0.00871333	0.001352		53	0	0.00539067		53	0.497435	1.44578		53	0.801392	0.425774		53	1.25746	5.58053		53	0.292125	0.67309		53	0	0
54	1.17637	0.107686		54	0.00871333	0.000676		54	0.0206487	0.00539067		54	0.463215	0.414915		54	0.74089	0.253437		54	1.23348	4.40596		54	0.0992737	0.607568		54	0	0
55	1.44046	0.108478		55	0.0261397	0		55	0.0206487	0.00539067		55	0.484272	0.252371		55	0.74089	0.187544		55	1.23348	4.30232		55	0.042313	0.609951		55	0	0
56	1.51077	0.110854		56	0.0261397	0		56	0.0206487	0		56	0.186866	0.0941033		56	0.683572	0.106444		56	0.866861	4.01001		56	0.039872	0.607568		56	0	0
57	1.5262	0.11798		57	0.0174267	0		57	0.0206487	0		57	0.178971	0.098381		57	0.545583	0.060826		57	0.860009	4.01266		57	0.0447543	0.60876		57	0	0
58	3.19301	0.733217		58	0.0174267	0		58	0.0206453	0		58	0.0684293	0.098381		58	0.51374	0.0760313		58	0.277533	4.00469		58	0.0390583	0.60876		58	0	0
59	3.24789	0.736384		59	0.00871333	0		59	0.0103227	0		59	0.0894843	0.098381		59	0.5286	0.0608247		59	0.256976	3.60077		59	0.03499	0.60876		59	0.00132167	0
60	3.4691	0.930378		60	0	0		60	0.0103227	0		60	0.0342147	0.0812727		60	0.503126	0.065894		60	0.263828	3.60343		60	0.0414997	0.613525		60	0.00132167	0
61	3.59257	1.96052		61	0	0		61	0	0		61	0.0394767	0.021387		61	0.49145	0.04055		61	0.260402	3.9728		61	0.043127	0.613525		61	0	0
62	3.90638	1.96923		62	0.0174263	0.001352		62	0.0206487	0		62	0.0157907	0.0128323		62	0.480835	0.0304127		62	0.387176	4.07644		62	0.042313	0.614716		62	0	0
63	4.41397	1.96923		63	0.00871333	0		63	0.0309713	0		63	0.0105287	0.012833		63	0.479774	0.0202747		63	0.212432	3.93029		63	0.039872	0.609951		63	0	3.9e-07
64	4.82553	1.96923		64	0	0		64	0.0206453	0		64	0.00789533	0.012833		64	0.45536	0.0202747		64	0.212432	3.93029		64	0.039872	0.612333		64	0	0
65	5.06732	1.98982		65	0.0261397	0		65	0.0103227	0		65	0.00789533	0.012833		65	0.456422	0.0202747		65	0.191875	2.75837		65	0.0390583	0.611142		65	0	0
66	5.46516	1.98903		66	0	0		66	0	0		66	0.005262	0.012833		66	0.458545	0.0152063		66	0.191875	2.75837		66	0.0447543	0.615907		66	0	0
67	6.20769	1.99141		67	0	0		67	0	0		67	0.0184217	0.0128323		67	0.460668	0.0152063		67	0.006853	2.37837		67	0.039872	0.614716		67	0.00793	0
68	6.44776	1.99141		68	0	0		68	0.0206453	0.00539067		68	0.0131573	0.012833		68	0.467036	0.010138		68	0.006853	2.16578		68	0.0366173	0.613525		68	0.00793	0
69	6.65869	1.99299		69	0.00871333	0.001352		69	0.0206453	0		69	0.0157907	0.00855533		69	0.445807	0.005069		69	0.006853	0.0106293		69	0.0366173	0.609951		69	0.00660833	0
70	7.13369	2.00091		70	0	0.000676		70	0	0.00539067		70	0.0157907	0		70	0.441562	0		70	0.006853	0.007972		70	0.0358037	0.611142		70	0.00660833	0
71	7.18514	2.00407		71	0.0174267	0.000676		71	0.0103227	0.00539067		71	0.00789533	0.00427767		71	0.432009	0		71	0.006853	0.00265733		71	0.0366173	0.612333		71	0.00660833	0
72	7.28803	2.00012		72	0	0		72	0.0206487	0.0107813		72	0.0105287	0.00427767		72	0.43307	0		72	0	0		72	0.0358037	0.0047655		72	0.00660833	0
73	7.66529	1.94548		73	0.00871333	0		73	0	0.00539067		73	0.00526433	0.01711		73	0.43307	0.005069		73	0	0		73	0.037431	0.005957		73	0.00528667	0
74	7.61385	1.9534		74	0	0		74	0	0		74	0.00789533	0.0256647		74	0.430948	0		74	0	0		74	0.039872	0.0011915		74	0.00528667	0
75	7.81963	1.95736		75	0.0174263	0		75	0	0		75	0.0105287	0.0256647		75	0.430948	0		75	0	0		75	0.0463817	0		75	0.00528667	0
76	8.07685	2.97008		76	0.00871333	0		76	0	0		76	0.002631	0.0171093		76	0.430948	0		76	0	0		76	0.0358037	0		76	0.00792967	0
77	7.88822	2.97959		77	0.00871333	0		77	0.0309713	0		77	0.00789533	0.01711		77	0.430948	0.060825		77	0	0		77	0.03499	0.0011915		77	0.00528667	0
78	7.83677	2.98038		78	0.00871333	0		78	0.030968	0		78	0.005262	0.0128323		78	0.430947	0.060825		78	0	0		78	0.0341763	0.0011915		78	0.00528667	0
79	8.07685	2.96454		79	0	0		79	0.0103227	0		79	0.002631	0		79	0.429886	0.060825		79	0	0		79	0.0341763	0.0011915		79	0.00528667	0
80	8.094	2.98117		80	0	0		80	0	0		80	0.002631	0		80	0.429886	0.060825		80	0	0.00265733		80	0.002441	0		80	0.00660833	0
81	8.17974	2.98434		81	0	0		81	0	0		81	0.005262	0.00427767		81	0.429886	0.060825		81	0	0.00265733		81	0.002441	0		81	0.00528667	0
82	7.88822	2.98434		82	0	0		82	0	0		82	0.002631	0		82	0.430947	0.060825		82	0	0		82	0.00162733	0.0011915		82	0.00528667	0
83	7.62585	2.98513		83	0	0		83	0	0		83	0.0131597	0.00427767		83	0.429886	0		83	0	0		83	0.00325467	0		83	0.00528667	0
84	7.51782	2.98671		84	0	0		84	0	0		84	0.005262	0		84	0.107206	0		84	0	0		84	0.00325467	0.002383		84	0.00660833	0
85	7.36863	2.97088		85	0	0		85	0	0		85	0.00789533	0.00427767		85	0.107206	0		85	0	0.00265733		85	0.000813667	0		85	0.0158597	0
86	7.29489	2.96296		86	0	0		86	0	0		86	0	0		86	0.107206	0		86	0	0		86	0.002441	0.0011915		86	0.00528667	0
87	7.24344	2.96296		87	0.0174267	0.000676		87	0.0103227	0		87	0.002631	0		87	0.107206	0		87	0	0		87	0.002441	0		87	0.00528667	0
88	7.32575	2.96296		88	0	0		88	0.0412943	0		88	0.00526433	0		88	0.107206	0		88	0	0		88	0.00406833	0		88	0.00528667	0
89	7.12512	2.96929		89	0	0		89	0.0412943	0		89	0.002631	0.00427767		89	0.107206	0		89	0	0		89	0.00325467	0.0011915		89	0.0132163	0
90	7.20743	2.99067		90	0	0.000676		90	0.0412943	0		90	0.002631	0		90	0.108267	0		90	0	0		90	0	0		90	0.0132163	0
91	7.30003	2.9875		91	0	0		91	0.0412943	0		91	0	0		91	0.106144	0		91	0	0.00265733		91	0.00162733	0		91	0.0132163	0
92	7.12683	2.96612		92	0	0		92	0.0516203	0		92	0.002631	0.00427767		92	0.107206	0		92	0	0		92	0	0		92	0.0132163	0
93	7.07882	2.97563		93	0	0		93	0.0412943	0.00539067		93	0	0		93	0.106144	0		93	0	0		93	0	0		93	0.0132163	0
94	7.0651	2.97879		94	0	0		94	0.0412943	0		94	0	0		94	0.109329	0.0202747		94	0	0		94	0	0.0011915		94	0.014538	0
95	6.97936	2.97879		95	0	0		95	0.0412943	0		95	0	0		95	0.106144	0		95	0	0		95	0	0.0011915		95	0.0237893	0
96	6.81131	2.97879		96	0.00871333	0		96	0.051617	0		96	0.00526433	0		96	0.106144	0		96	0	0.00265733		96	0.000813667	0.0011915		96	0.356837	0
97	6.79416	2.97879		97	0	0.000676		97	0.0412943	0		97	0	0		97	0.00212267	0		97	0	0		97	0	0		97	0.360802	0
98	6.69127	2.97879		98	0	0		98	0.0412943	0		98	0	0		98	0.002123	0		98	0	0		98	0.00488233	0.003574		98	0.363446	3.9e-07
99	6.28142	2.959		99	0	0		99	0.0412943	0		99	0	0		99	0	0		99	0.003426	0		99	0	0		99	0.548473	0
100	6.09451	2.95979		100	0	0		100	0.0412943	0		100	0.002631	0		100	0	0		100	0	0		100	0	0		100	0.551116	0
101	6.01905	3.60274		101	0	0		101	0.0412943	0		101	0	0		101	0	0		101	0	0.00265733		101	0.000813667	0		101	0.851123	0
102	6.01734	3.60274		102	0.00871333	0.000676		102	0.051617	0.00539067		102	0	0		102	0	0		102	0	0.00265733		102	0	0		102	0.865662	3.9e-07
103	6.03106	3.60274		103	0	0		103	0.185829	0.0539037		103	0	0		103	0	0.0101373		103	0	0		103	0	0.0011915		103	0.950245	3.9e-07
104	6.01219	3.60274		104	0	0		104	0.0412943	0		104	0	0		104	0	0		104	0	0		104	0	0.0011915		104	1.08637	3.9e-07
105	6.01905	3.48397		105	0.00871333	0		105	0.0412943	0		105	0	0		105	0	0		105	0	0		105	0	0.0011915		105	1.10223	3.9e-07
106	5.82013	3.63441		106	0	0		106	0.0412943	0		106	0	0		106	0	0		106	0	0		106	0	0		106	1.10223	7.83333e-07
107	5.88701	3.63441		107	0	0.000676		107	0.0412943	0		107	0	0		107	0.00106133	0		107	0	0		107	0	0		107	1.10752	7.83333e-07
108	5.74468	3.70568		108	0	0		108	0.0412943	0		108	0	0		108	0.00212267	0		108	0	0		108	0	0		108	1.91767	1.56e-06
109	5.74811	3.70568		109	0	0		109	0.0412943	0		109	0	0		109	0	0		109	0	0		109	0	0		109	2.2864	1.56e-06
110	5.74125	3.77694		110	0	0		110	0.051617	0		110	0	0		110	0	0		110	0	0		110	0	0		110	4.83713	1.56e-06
111	4.56145	3.34936		111	0	0		111	0.0412943	0		111	0	0		111	0	0		111	0	0		111	0	0		111	5.55081	1.01533e-05
112	4.20476	3.46813		112	0	0		112	0.051617	0		112	0	0		112	0	0		112	0	0		112	0	0		112	5.09352	3.12667e-06
113	4.07787	1.51157		113	0	0		113	0.051617	0		113	0	0		113	0	0		113	0	0		113	0	0		113	3.9794	2.34333e-06
114	3.99212	1.53691		114	0	0		114	0.051617	0		114	0	0		114	0	0		114	0	0		114	0	0		114	3.79834	3.9e-07
115	3.75205	1.52899		115	0	0		115	0.0412943	0		115	0	0		115	0.00212267	0		115	0	0		115	0.000813667	0		115	1.27008	3.9e-07
116	3.63887	1.52028		116	0	0		116	0.0412943	0		116	0	0		116	0	0		116	0	0		116	0	0		116	1.27801	1.56333e-06
117	3.45195	0.734801		117	0	0		117	3.48942	0.00539067		117	0	0		117	0.00106133	0		117	0	0		117	0	0		117	1.4974	1.56e-06
118	3.24617	0.734801		118	0	0		118	3.52039	0		118	0	0		118	0.00106133	0		118	0	0		118	0	0		118	1.1247	3.9e-07
119	2.97352	0.668288		119	0	0		119	3.52039	0		119	0	0		119	0.00106133	0		119	0	0		119	0	0		119	0.716318	3.9e-07
120	2.94608	0.668288		120	0	0		120	3.52039	0		120	0	0		120	0	0		120	0.006852	0		120	0	0		120	0.586799	7.8e-07
121	2.75916	0.365817		121	0	0		121	3.52039	0		121	0	0		121	0	0		121	0	0		121	0	0		121	0.586799	1.17333e-06
122	2.694	0.36265		122	0	0		122	3.52039	0		122	0.002631	0		122	0.00106133	0		122	0	0		122	0	0		122	0.396486	1.17e-06
123	2.29787	0.361066		123	0.00871333	0		123	3.52039	0.00539067		123	0	0		123	0	0		123	0	0		123	0	0		123	0.396486	3.9e-07
124	2.31845	0.361066		124	0	0		124	3.52039	0.00539067		124	0	0		124	0	0		124	0	0		124	0.00325467	0.0023825		124	0.399129	3.9e-07
125	2.27215	0.147277		125	0	0		125	3.52039	0.00539067		125	0	0		125	0.00106133	0		125	0.003426	0.00265733		125	0	0		125	0.393843	3.9e-07
126	2.21728	0.146485		126	0	0.000676		126	3.56169	0		126	0	0		126	0	0		126	0	0		126	0	0		126	0.393843	3.9e-07
127	2.05608	0.144901		127	0	0.000676		127	3.57201	0		127	0	0		127	0	0		127	0	0		127	0.000813667	0		127	0.393843	3.9e-07
128	1.88631	0.0775977		128	0	0		128	3.58233	0		128	0	0		128	0	0		128	0	0		128	0	0		128	0.3912	3.9e-07
129	1.88631	0.0403823		129	0.00871333	0.000676		129	3.57201	0		129	0	0		129	0	0		129	0	0.00265733		129	0	0		129	0.384592	3.9e-07
130	1.7234	0.0403823		130	0	0		130	3.57201	0		130	0	0		130	0.00106133	0		130	0	0		130	0	0		130	0.381948	3.9e-07
131	1.72169	0.0403823		131	0	0		131	3.58233	0		131	0	0		131	0	0		131	0	0		131	0	0		131	0.059473	3.9e-07
132	1.5262	0.0387987		132	0.00871333	0.000676		132	3.58234	0		132	0	0		132	0	0		132	0	0		132	0.00325467	0.014295		132	0.0581513	3.9e-07
133	1.49705	0.038007		133	0	0		133	3.66493	0		133	0	0		133	0	0		133	0	0		133	0.000813667	0		133	0.0581513	3.9e-07
134	1.365	0.0387987		134	0	0		134	3.66493	0		134	0.002631	0		134	0	0		134	0	0		134	0.000813667	0		134	0.0502217	0
135	1.2947	0.0395903		135	0	0		135	3.66493	0		135	0	0		135	0	0		135	0	0		135	0.002441	0.003574		135	0.0489	0
136	1.29298	0.038007		136	0	0		136	3.70622	0		136	0	0		136	0	0		136	0	0		136	0.000813667	0		136	0.0489	0
137	1.28784	0.0364233		137	0	0		137	3.90237	0		137	0	0		137	0.00530733	0.010138		137	0	0		137	0	0		137	0.0568297	0
138	1.13007	0.037215		138	0	0		138	3.92302	0		138	0	0		138	0	0		138	0	0		138	0	0		138	0.017181	0
139	0.970595	0.0364233		139	0	0.000676		139	3.93334	0		139	0	0		139	0	0		139	0	0		139	0	0		139	0.017181	0
140	0.960304	0.0364233		140	0	0		140	5.72968	0		140	0	0		140	0	0		140	0	0		140	0	0.0011915		140	0.017181	0
141	0.95516	0.0364233		141	0	0		141	5.74	0		141	0	0		141	0	0		141	0	0		141	0	0		141	0.017181	0
142	0.936297	0.0364233		142	0	0		142	5.75032	0		142	0	0		142	0	0		142	0	0		142	0.000813667	0		142	0.017181	0
143	0.886567	0.0364233		143	0	0		143	5.75032	0.00539067		143	0	0		143	0	0		143	0	0		143	0	0		143	0.017181	0
144	0.850555	0.037215		144	0	0		144	5.76065	0.00539067		144	0	0		144	0	0		144	0	0		144	0.000813667	0		144	0.017181	0
145	0.836837	0.003167		145	0	0		145	5.77097	0.00539067		145	0	0		145	0	0		145	0	0		145	0.000813667	0		145	0.017181	0
146	0.62077	0.00237533		146	0	0		146	5.80194	0.00539067		146	0	0		146	0	0		146	0	0		146	0.00162733	0		146	0.0211463	0
147	0.622484	0.00237533		147	0	0		147	5.81226	0.0161697		147	0	0		147	0.00106133	0		147	0	0		147	0.000813667	0		147	0.017181	0
148	0.330962	0.00158333		148	0	0		148	5.81226	0.0161697		148	0	0		148	0.00106133	0		148	0	0		148	0.000813667	0		148	0.0185027	0
149	0.219498	0.00158333		149	0	0		149	5.82259	0.00539067		149	0	0		149	0.00106133	0		149	0	0		149	0.002441	0		149	0.0185027	0
150	0.222928	0.00158333		150	0	0.000676		150	5.85356	0.0161717		150	0	0		150	0.00106133	0		150	0	0.00265733		150	0.00162733	0		150	0.017181	0
151	0.217784	0.00158333		151	0.0174267	0		151	6.06004	0.026951		151	0	0		151	0.00424567	0		151	0	0.00265733		151	0.00162733	0		151	0.017181	0
152	0.217784	0.009502		152	0.034853	0.001352		152	6.10133	0.0862433		152	0	0.0128323		152	0.00212267	0		152	0.003426	0		152	0.00162733	0		152	0.017181	0
153	0.221212	0.00871		153	0.078419	0.00270267		153	6.01874	0.048513		153	0	0.0128323		153	0.00424567	0		153	0.006853	0.007972		153	0.00162733	0.0011915		153	0.017181	0
154	0.214354	0.009502		154	0.0609927	0.00202667		154	6.23554	0.803141		154	0	0.00855533		154	0.003184	0.005069		154	0.003426	0.007972		154	0.010578	0.0154865		154	0.017181	0
155	0.210924	0.007918		155	0.0435663	0.000676		155	6.42136	0.808531		155	0.002631	0.00855533		155	0.00743033	0		155	0.003426	0.0132867		155	0.00325467	0		155	0.017181	0
156	0.164624	0.0110853		156	0.0871397	0		156	6.23554	0.803138		156	0	0.00427767		156	0.006369	0.0101373		156	0.010279	0.015944		156	0.00162733	0		156	0.044935	0
157	0.149189	0.00871		157	0.0609923	0.004056		157	6.25619	0.894772		157	0	0.00427767		157	0.00318433	0		157	0.006853	0.0132867		157	0.002441	0		157	0.017181	0
158	0.152621	0.007918		158	0.0435663	0.00338		158	6.35942	0.862433		158	0.002631	0		158	0.00318433	0		158	0.006853	0.0106293		158	0.00162733	0		158	0.0185027	0
159	0.137187	0.007918		159	0.0348527	0.002028		159	6.40072	0.862433		159	0.002631	0.00427767		159	0.00106133	0		159	0.006853	0.0106293		159	0.00162733	0.0023825		159	0.0185027	0
160	0.0342977	0.00950167		160	0.0697057	0.00338		160	6.63816	0.857042		160	0.0131597	0.00427767		160	0.00106133	0		160	0.006853	0.0106293		160	0.002441	0.0011915		160	0.0211457	0
161	0.036012	0.000791667		161	0.078419	0.002704		161	6.7414	1.12655		161	0.0105263	0.00427767		161	0.00106133	0		161	0.006853	0.013287		161	0.00406833	0.014295		161	0.0185027	0
162	0.0308667	0.00237533		162	0.130706	0.00405467		162	6.97885	0.436605		162	0.00789533	0.00427767		162	0.002123	0		162	0.010279	0.013287		162	0.002441	0.0047655		162	0.019824	0
163	0.0257227	0.00158333		163	0.165559	0.00473067		163	7.11306	0.172488		163	0.00789533	0.012833		163	0.00318433	0.005069		163	0.010279	0.0106293		163	0.00162733	0		163	0	0
164	0.027437	0.000791667		164	0.209132	0.00810833		164	7.15435	0.172486		164	0.0131597	0.0213877		164	0.00106133	0.0101373		164	0.006853	0.0106293		164	0.00406833	0.0011915		164	0.00396467	0
165	0.030868	0.000791667		165	0.156845	0.00540533		165	3.6959	0.215607		165	0.00789533	0.0213877		165	0.00212267	0.0101373		165	0.006853	0.0106293		165	0.00406833	0.0011915		165	0.00396467	0
166	0.027437	0		166	0.226559	0.014866		166	3.78881	0.24256		166	0.00789533	0.0128323		166	0	0.0101373		166	0.010279	0.0159443		166	0.00406833	0.003574		166	0.00132167	0
167	0.0274373	0		167	0.165559	0.00675733		167	3.61331	0.091634		167	0.00789533	0.00855467		167	0	0.005069		167	0.010279	0.0186017		167	0.00162733	0.0023825		167	0.002643	0
168	0.0342963	0		168	0.156846	0.00540667		168	3.77849	0.097024		168	0.0131597	0.01711		168	0.00106133	0.005069		168	0.010279	0.013287		168	0.004882	0.0023825		168	0.00132167	0
169	0.0377273	0.000791667		169	0.200412	0.00405467		169	3.97464	0.199438		169	0.00789533	0.01711		169	0.00530733	0		169	0.010279	0.013287		169	0.00162733	0		169	0.00132167	0
170	0.0325823	0.000791667		170	0.174272	0.00540667		170	5.67806	0.388096		170	0.002631	0.0128323		170	0.00636867	0.0152063		170	0.013705	0.0159443		170	0.000813667	0		170	0.00132167	0
171	0.036012	0.00158333		171	0.200419	0.00675733		171	4.11917	0.156317		171	0.002631	0.01711		171	0.003184	0		171	0.013705	0.0186017		171	0.002441	0.002383		171	0.002643	0
172	0.0342977	0.000791667		172	0.165559	0.00540667		172	3.94367	0.102413		172	0.002631	0.00427767		172	0.003184	0		172	0.013705	0.021259		172	0.002441	0		172	0.00264333	0
173	0.030867	0.000791667		173	0.278838	0.004056		173	3.8714	0.107804		173	0	0		173	0.003184	0		173	0.010279	0.021259		173	0.002441	0.0011915		173	0.0118943	0
174	0.0257227	0.000791667		174	0.226551	0.00810833		174	3.45845	0.0916337		174	0.002631	0		174	0.005307	0		174	0.010279	0.0239167		174	0.00162733	0.0011915		174	0.00793	0
175	0.018862	0.000791667		175	0.740676	0.016894		175	3.28295	0.0431207		175	0	0		175	0.0106143	0		175	0.010279	0.0212593		175	0	0		175	0.00396467	0
176	0.0171477	0.000791667		176	0.906243	0.0270277		176	1.50726	0.0269527		176	0.005262	0.00427767		176	0.00636867	0		176	0.010279	0.0212593		176	0	0.0011915		176	0.00396467	0
177	0.0188633	0.00158333		177	1.05438	0.029056		177	1.52791	0.0323413		177	0.005262	0.00427767		177	0.00743033	0		177	0.0171313	0.0212593		177	0.00162733	0		177	0.00528633	0
178	0.0188633	0.000791667		178	1.10665	0.039867		178	1.44532	0.0269527		178	0.002631	0.00427767		178	0.00636833	0		178	0.013705	0.0212593		178	0.002441	0.0011915		178	0.00660767	3.9e-07
179	0.0205777	0.00158333		179	1.37679	0.806783		179	1.38338	0.037732		179	0.005262	0.00855467		179	0.005307	0		179	0.013705	0.018602		179	0.00406833	0		179	0.00396467	3.9e-07
180	0.013718	0.000791667		180	1.0718	0.796648		180	1.36273	0.0592903		180	0.005262	0.00855467		180	0.00424567	0		180	0.0171313	0.013287		180	0.00325467	0.002383		180	0.00396467	3.9e-07
181	0.0120037	0.000791667		181	1.91705	0.803404		181	0.867196	0.0646807		181	0.002631	0.00855467		181	0.00212267	0.005069		181	0.0171313	0.013287		181	0.00325467	0.003574		181	0.00396467	3.9e-07
182	0.0120023	0.00158333		182	1.85605	0.798674		182	0.887842	0.0539017		182	0.002631	0.01711		182	0.00212267	0.005069		182	0.013705	0.013287		182	0.011392	0.0059565		182	0.00660833	0
183	0.0120023	0		183	2.28302	0.806108		183	0.805253	0.0269527		183	0.002631	0.0128323		183	0.00849167	0.005069		183	0.0274113	0.0159443		183	0.00650933	0.002383		183	0.00528633	0
184	0.010288	0		184	2.16974	0.809485		184	0.794927	0.037732		184	0.005262	0.0128323		184	0.004246	0.005069		184	0.0239843	0.013287		184	0.004882	0.0011915		184	0.00264333	0
185	0.013718	0		185	2.2046	0.809485		185	0.85687	0.0485113		185	0.00789533	0.00855533		185	0.004246	0.005069		185	0.013705	0.018602		185	0.00488233	0.0011915		185	0.00264333	0
186	0.0120037	0		186	1.52492	0.797324		186	0.794927	0.0700713		186	0.0105263	0.021387		186	0.004246	0.005069		186	0.010279	0.0159447		186	0.00325467	0.0011915		186	0.00264333	0
187	0.013718	0		187	1.49007	0.809485		187	0.402627	0.0539017		187	0.0105287	0.0171093		187	0.00743	0.005069		187	0.013705	0.018602		187	0.002441	0		187	0.00528633	0
188	0.008574	0.000791667		188	1.45521	0.800701		188	0.412949	0.037732		188	0.005262	0.0128323		188	0.00743	0.005069		188	0.013705	0.0159447		188	0.002441	0.0011915		188	0.00396467	0
189	0.00685967	0.00158333		189	1.78634	0.812864		189	0.361332	0.0215623		189	0.00526433	0.00427767		189	0.00636833	0		189	0.0239843	0.0212593		189	0.00325467	0.003574		189	0.00528633	0
190	0.008574	0.000791667		190	1.29836	0.800026		190	0.412949	0.026951		190	0.021055	0.012833		190	0.00743	0.005069		190	0.013705	0.0159447		190	0.011392	0.003574		190	0.00660833	0
191	0.0102893	0.000791667		191	1.29836	0.797998		191	0.320034	0.0215603		191	0.002631	0.00855533		191	0.009553	0		191	0.010279	0.0159447		191	0.00650933	0.0011915		191	0.00264333	0
192	0.008574	0.000791667		192	1.51621	0.800702		192	0.371655	0.026951		192	0.002631	0.012833		192	0.0137987	0		192	0.010279	0.0159447		192	0.00732333	0		192	0.00132167	0
193	0.0120037	0		193	1.39422	0.799351		193	0.381978	0.026951		193	0	0.012833		193	0.00849167	0		193	0.010279	0.0159447		193	0.008137	0		193	0.00396467	0
194	0.013718	0		194	0.60125	0.795972		194	0.361332	0.0323417		194	0	0.012833		194	0.005307	0		194	0.010279	0.013287		194	0.00895067	0.0011915		194	0.00264333	0
195	0.0102893	0		195	0.374699	0.78381		195	0.381978	0.0323413		195	0.002631	0.00427767		195	0.003184	0		195	0.0171313	0.013287		195	0.00650933	0.002383		195	0.00132167	0
196	0.00685833	0.000791667		196	0.453118	0.790566		196	0.3923	0.0538997		196	0.002631	0		196	0.004246	0		196	0.010279	0.013287		196	0.00406833	0.002383		196	0.002643	0
197	0.0188633	0.00158333		197	0.348552	0.787189		197	0.340687	0.03773		197	0.005262	0.00427767		197	0.006369	0		197	0.0308363	0.021259		197	0.005696	0.003574		197	0.002643	0
198	0.00685833	0.00158333		198	0.304985	0.785838		198	0.361332	0.0431223		198	0.005262	0.00427767		198	0.00318433	0		198	0.010279	0.013287		198	0.00325467	0.0011915		198	0.00132167	0
199	0.005144	0.00554267		199	0.261412	0.778403		199	0.351006	0.0431227		199	0.00789533	0.00855467		199	0.00212267	0		199	0.010279	0.013287		199	0.00406833	0.0023825		199	0.00528633	0
200	0.005144	0.00316733		200	0.252698	0.013515		200	0.340687	0.026951		200	0.00789533	0.00855467		200	0.00424567	0		200	0.013705	0.013287		200	0.00406833	0.0023825		200	0.00396467	0
201	0.00685833	0.003959		201	0.182985	0.011487		201	0.289063	0.0431227		201	0.002631	0.00427767		201	0.00849167	0		201	0.0376893	0.021259		201	0.00732333	0.0011915		201	0.00264333	0
202	0.00685833	0.00237533		202	0.209125	0.012163		202	0.289066	0.0485133		202	0.002631	0.00427767		202	0.0116757	0		202	0.0171313	0.013287		202	0.008951	0.0047655		202	0.010573	0
203	0.017148	0.00475067		203	0.191706	0.0121633		203	0.299389	0.0808527		203	0.005262	0.00855533		203	0.00849133	0		203	0.0205583	0.031889		203	0.005696	0		203	0.00396467	0
204	0.0120037	0.00475067		204	0.156846	0.00878567		204	0.247769	0.107804		204	0.0131597	0.0213877		204	0.0116757	0		204	0.0274103	0.013287		204	0.008137	0.003574		204	0.00396467	0
205	0.0154333	0.00475067		205	0.174272	0.00743367		205	0.361329	0.0700733		205	0.0105287	0.00855533		205	0.00743	0		205	0.0513953	0.0690927		205	0.008137	0.003574		205	0.00528633	0
206	0.0188633	0.003959		206	0.182993	0.00810967		206	0.289066	0.053902		206	0.00789533	0.00855533		206	0.0137987	0.0101373		206	0.0239843	0.0159443		206	0.00650967	0.0023825		206	0.00396467	0
207	0.0120033	0.00316733		207	0.130706	0.00270267		207	0.216797	0.026951		207	0.005262	0.00855533		207	0.0159217	0.0152063		207	0.017132	0.0159443		207	0.002441	0.003574		207	0.00264333	0
208	0.00685833	0.00316733		208	0.069706	0.000676		208	0.134212	0.03773		208	0.00789533	0.0128323		208	0.009553	0.0152063		208	0.02741	0.053148		208	0.00406833	0.0023825		208	0.00264333	0
209	0.00685933	0.00316733		209	0.0784267	0.000676		209	0.123886	0.0377317		209	0.005262	0.00855533		209	0.0191057	0.0253437		209	0.017132	0.0212593		209	0.00406833	0.003574		209	0.00396467	3.9e-07
210	0.0102883	0.003959		210	0.104566	0.000676		210	0.144531	0.0323413		210	0.0105287	0.0171093		210	0.0297203	0.0253437		210	0.017132	0.0186017		210	0.00406833	0.0011915		210	0.002643	3.9e-07
211	0.0154333	0.00237533		211	0.08714	0.000676		211	0.154854	0.0161717		211	0.0105287	0.0171093		211	0.00530733	0.005069		211	0.023984	0.021259		211	0.00325467	0.0011915		211	0.00396467	0
212	0.00857367	0.00158333		212	0.0784267	0.002028		212	0.0825917	0.00539067		212	0.015793	0.01711		212	0.00849167	0.0202747		212	0.0274103	0.0186017		212	0.00650933	0.0011915		212	0.00528633	0
213	0.010288	0.00158333		213	0.08714	0.00337867		213	0.0412943	0.00539067		213	0.0105263	0.01711		213	0.00849133	0.005069		213	0.0445433	0.0478333		213	0.004882	0		213	0.00793	0
214	0.005143	0.000791667		214	0.0435663	0.00743367		214	0.072269	0.010781		214	0.0105263	0.01711		214	0.00955333	0.0152063		214	0.0308373	0.00797233		214	0.0105783	0.003574		214	0.00660833	3.9e-07
215	0.005143	0.00158367		215	0.043566	0.00405467		215	0.134212	0.0161717		215	0.00526433	0.0128323		215	0.0286593	0.0152063		215	0.0925103	0.00797233		215	0.00488233	0		215	0.015859	0
216	0.013719	0.000791667		216	0.104566	0.00608133		216	0.061946	0.0107813		216	0.00526433	0.01711		216	0.0191057	0.0253437		216	0.0616733	0.013287		216	0.00325467	0.002383		216	0.00792967	0
217	0.013718	0.000791667		217	0.174272	0.00540533		217	0.061943	0.0107813		217	0.00789533	0.0128323		217	0.0286593	0.0101373		217	0.0925103	0.00531467		217	0.00162733	0.0011915		217	0.00925133	0
218	0.013718	0.00158367		218	0.113279	0.00405467		218	0.051617	0.0107813		218	0.00526433	0.0171093		218	0.0148603	0.010138		218	0.0479677	0.00531467		218	0.002441	0.0011915		218	0.00925133	0
219	0.010288	0.000791667		219	0.113272	0.00540533		219	0.154854	0.048511		219	0.00789533	0		219	0.0244133	0.0152063		219	0.078805	0.00797233		219	0	0		219	0.0105727	0
220	0.00685933	0.000791667		220	0.121985	0.004055		220	0.175503	0.0107813		220	0.00789533	0.00855533		220	0.08067	0.035481		220	0.260401	0.018602		220	0.002441	0		220	0.0105727	0
221	0.015432	0.000791667		221	0.113279	0.00270267		221	0.289066	0.0215603		221	0.005262	0.00855533		221	0.00212267	0.010138		221	0.006852	0.00531467		221	0.000813667	0		221	0.00528667	0
222	0.00857367	0.00158333		222	0.104559	0.00337867		222	0.309712	0.048513		222	0.007893	0.0128323		222	0.003184	0.0152063		222	0.010278	0.007972		222	0.010578	0.019061		222	0.00660833	0
223	0.0171477	0.00554233		223	0.121993	0.00405333		223	0.185829	0.0323417		223	0.00789533	0.0256647		223	0.00318433	0.0304127		223	0.010279	0.0159443		223	0	0		223	0.00925167	0
224	0.0171487	0.00554267		224	0.130706	0.00540533		224	0.154858	0.0323417		224	0.002631	0.01711		224	0.00106133	0.0202753		224	0.003426	0.0106293		224	0	0		224	0.00660833	0
225	0.0240083	0.007126		225	0.0958457	0.00472933		225	0.144531	0.0431223		225	0.005262	0.012833		225	0.00212267	0.015207		225	0.006852	0.007972		225	0.000813667	0		225	0.0145373	0
226	0.0240077	0.007126		226	0.0697057	0.00540533		226	0.154857	0.037732		226	0.005262	0.01711		226	0.00212267	0.0202753		226	0.006852	0.0106293		226	0.00895067	0.0011915		226	0.0145373	0
227	0.051444	0.0110853		227	0.148132	0.006756		227	0.216801	0.0592923		227	0.005262	0.01711		227	0.00212267	0.0202753		227	0.006852	0.0106293		227	0.010578	0.004765		227	0.021146	0
228	0.051444	0.0158363		228	0.261419	0.0135153		228	0.10324	0.0215603		228	0.002631	0.00427767		228	0.00106133	0.005069		228	0.003426	0.00265733		228	0.010578	0.009531		228	0.0132163	0
229	0.0377263	0.00871		229	0.191706	0.007432		229	0.0929177	0.0161697		229	0.002631	0.00427767		229	0.00106133	0.005069		229	0.003426	0.00265733		229	0.0187153	0.0178695		229	0.0356837	3.9e-07
230	0.0480153	0.0166283		230	0.243993	0.0141913		230	0.0929177	0.0161697		230	0.002631	0.00427767		230	0.00106133	0.005069		230	0.003426	0.00265733		230	0.0235977	0.022635		230	0.038327	7.40333e-06
231	0.025723	0.000791667		231	0.130698	0.000676		231	0.144535	0.0215603		231	0.002631	0.00427767		231	0.00106133	0.005069		231	0.003426	0.00265733		231	0.0219703	0.003574		231	0.0356837	1.17333e-06
232	0.0497307	0.011085		232	0.252706	0.00946033		232	0.185826	0.0539017		232	0.00526433	0.00855467		232	0.002123	0.0101373		232	0.006853	0.00531467		232	0.0284797	0.016678		232	0.046257	5.47e-06
233	0.027437	0.0213793		233	0.139419	0.018245		233	0.165181	0.145535		233	0.005262	0		233	0.00212267	0		233	0.006852	0		233	0.0219703	0.0131045		233	0.035683	4.3e-06
234	0.0154333	0.003959		234	0.0784187	0.00338		234	0.0929177	0.0269527		234	0.007893	0		234	0.003184	0		234	0.010278	0		234	0.0235977	0.0154875		234	0.0383277	5.09667e-06
235	0.0994603	0.0419663		235	0.505412	0.0358133		235	0.598779	0.285681		235	0.005262	0.00855467		235	0.00212267	0.0101373		235	0.006852	0.00531467		235	0.0146467	0.0047655		235	0.023789	1.56e-06
236	0	0		236	0	0		236	0	0		236	0.00526433	0.00427767		236	0.002123	0.005069		236	0.006853	0.00265733		236	0.0187157	0.0083395		236	0.0303967	2.73333e-06
237	0	0		237	0	0		237	0	0		237	0.002631	0.00855467		237	0.00106133	0.0101373		237	0.003426	0.00531467		237	0.030108	0.007148		237	0.0489	2.34333e-06
238	0	0		238	0	0		238	0	0		238	0.002631	0.00427767		238	0.00106133	0.005069		238	0.003426	0.00265733		238	0.0366173	0.040505		238	0.059473	1.33333e-05

## Sheet: SuppFig.5b
GLDC				NCOA6				IZUMO4
Amplicon position [bp]	deletions after PE	deletions after SNIPE		Amplicon position [bp]	deletions after PE	deletions after SNIPE		Amplicon position [bp]	deletions after PE	deletions after SNIPE
1	0	0		1	0.248611	0.152316		1	0.104083	0.0373373
2	0	0		2	0.026637	0.0123673		2	0.0181353	0.00128733
3	0	0		3	0.017758	0.00325433		3	0.0197127	0.00128733
4	0	0		4	0.035516	0.00195267		4	0.0331177	0.006437
5	0	0		5	0.035516	0.00195267		5	0.0433677	0.0167373
6	0	0		6	0.008879	0.00195267		6	0.028386	0.00386233
7	0	0		7	0.044395	0.0260363		7	0.0291747	0.00515
8	0	0		8	0.017758	0.0286407		8	0.02129	0.00128733
9	0	0		9	0.0710327	0.0286407		9	0.0346937	0.009012
10	0	0		10	0.008879	0.000650667		10	0.023655	0.00515
11	0	0		11	0.026637	0.014971		11	0.024444	0.00643733
12	0	0		12	0.035516	0.027338		12	0.0283863	0.00901233
13	0	0		13	0.0443953	0.0188767		13	0.0244433	0.00257467
14	0	0		14	0.008879	0.024084		14	0.0220777	0.00128733
15	0	0		15	0.0355163	0.0390553		15	0.0433677	0.0244623
16	0	0		16	0.0799107	0.0950343		16	0.018924	0.00257467
17	0	0		17	0	0.000650667		17	0.0165587	0.00128733
18	0	0		18	0	0.001302		18	0.0165587	0.00128733
19	0	0		19	0.701438	0.71276		19	0.01577	0.00128733
20	0	0		20	0	0.00130133		20	0.01577	0.00643733
21	1.27949	0		21	0	0.00455667		21	0.0149813	0.00643733
22	1.27949	0		22	0	0.0110653		22	0.0149817	0.00128733
23	1.27949	0		23	0.017758	0.009764		23	0.0165587	0.00128733
24	1.27949	0.106469		24	0	0.00715967		24	0.0149813	0.00128733
25	1.70598	0.106469		25	0.008879	0.00585833		25	0.0141927	0.00257467
26	1.70598	0		26	0.017758	0.00585833		26	0.0149807	0.00386233
27	2.13248	0		27	0.017758	0.0110653		27	0.012616	0.00128733
28	2.13248	0		28	0.035516	0.00585833		28	0.0118273	0.00128733
29	2.13248	0		29	0.0443953	0.00846167		29	0.012616	0.00128733
30	2.13248	0		30	0.0443953	0.006509		30	0.0149813	0.0205997
31	2.13248	0.106469		31	0.035516	0.00716033		31	0.0118273	0.00257467
32	2.13248	0		32	0.0443953	0.009113		32	0.0118273	0.00257467
33	5.97094	0		33	0.0621533	0.007811		33	0.0118273	0.00257467
34	7.25042	0		34	0.0799107	0.00585833		34	0.012616	0.00128733
35	7.25042	0		35	0.0976687	0.005207		35	0.0118273	0.00257467
36	7.67692	0		36	0.0887897	0.00781067		36	0.0118273	0.00128733
37	7.67692	0		37	0.470585	0.128232		37	0.0134047	0.002575
38	7.67692	0		38	0.479464	0.130184		38	0.0118273	0.002575
39	7.67692	0		39	0.568253	0.134741		39	0.0118273	0.00128733
40	8.10342	0		40	0.648165	0.206343		40	0.0118273	0.00128733
41	8.10342	0		41	0.523859	0.129533		41	0.00946233	0.00128733
42	8.10342	0		42	0.523859	0.128882		42	0.010251	0.00128733
43	7.67692	0		43	0.523859	0.128232		43	0.008674	0.00128733
44	7.67692	0.106469		44	0.523859	0.128882		44	0.00709667	0.00128733
45	7.67692	0.106469		45	0.523859	0.128883		45	0.00788533	0.00128733
46	7.67692	0.106469		46	0.550496	0.152967		46	0.006308	0.00128733
47	7.67692	0.106469		47	0.754712	0.147759		47	0.006308	0.00128733
48	7.67692	0		48	0.745833	0.142552		48	0.0102503	0.00643733
49	7.67692	0		49	0.754711	0.302679		49	0.00552	0.002575
50	7.67692	0		50	0.825743	0.305934		50	0.00473133	0.00128733
51	7.67692	0		51	0.816864	0.307236		51	0.00473133	0.00128733
52	7.67692	0		52	0.852381	0.305934		52	0.002366	0.00128733
53	7.67692	0		53	0.728075	0.305934		53	0.000788667	0.00128733
54	8.10342	0.106469		54	0.745833	0.307886		54	0.000788667	0.00128733
55	5.97094	0.106469		55	0.781348	0.758325		55	0.002366	0
56	5.54444	0		56	2.22862	0.996563		56	0.00315467	0
57	5.54444	0		57	2.45059	1.05254		57	0.002366	0
58	5.54444	0		58	2.82351	1.29338		58	0.002366	0
59	5.54444	0		59	2.98333	1.29469		59	0.002366	0
60	0.85299	0		60	3.31185	1.30315		60	0.003154	0
61	0.426495	0		61	3.79132	2.09597		61	0.002366	0
62	0.426495	0		62	3.9689	4.00968		62	0.002366	0
63	0	0		63	4.37733	4.05525		63	0.007097	0
64	0	0		64	4.97222	4.10732		64	0.007097	0
65	0	0.106469		65	5.36289	5.83227		65	0.012616	0
66	0	0		66	6.08209	5.83227		66	0.012616	0.00257467
67	0	0		67	9.57152	6.23584		67	0.0134047	0.00128733
68	0	0		68	10.637	7.71344		68	0.01577	0
69	0	0		69	14.0288	11.5018		69	0.0149813	0
70	0	0		70	15.4228	11.8728		70	0.0149813	0
71	0	0		71	33.9087	29.0962		71	0.01577	0
72	0	0		72	35.8444	29.6821		72	0.01577	0
73	0	0		73	36.821	30.3981		73	0.01577	0
74	0	0		74	43.5957	36.4517		74	0.01577	0
75	0	0.106469		75	43.6845	36.8422		75	0.0173473	0
76	0	0		76	44.6612	37.363		76	0.01577	0
77	0	0		77	44.1284	36.4517		77	0.0181353	0.00128733
78	0	0		78	27.2318	17.7962		78	0.0323287	0
79	0	0		79	26.3616	17.0802		79	0.03706	0
80	0	0		80	25.163	15.5245		80	0.0410027	0
81	0	0.106469		81	21.8866	15.0949		81	0.0402143	0
82	0	0		82	19.5692	12.8557		82	0.10566	0.00128733
83	0	0		83	14.9433	11.6776		83	0.0615033	0
84	0	0		84	10.0332	9.68573		84	0.074908	0
85	0.426495	0		85	8.92335	8.56614		85	0.0756967	0.00128733
86	0	0		86	8.74578	8.57916		86	0.074908	0.00128733
87	0	0		87	8.66586	8.54011		87	0.0756967	0.00128733
88	0	0		88	8.27519	3.98365		88	0.104083	0.00128733
89	0	0		89	7.61815	3.90554		89	0.118276	0.003862
90	0	0		90	6.38397	3.5983		90	0.26888	0
91	0	0		91	6.18863	3.30539		91	0.276765	0
92	0	0		92	3.374	2.35634		92	0.188452	0
93	0	0		93	2.95669	2.10574		93	0.188453	0.00128733
94	0	0		94	2.16647	2.10769		94	0.232609	0.00257467
95	0	0		95	1.88234	0.47257		95	0.352462	0.00128733
96	0	0		96	1.83794	0.470617		96	0.371385	0.00128733
97	0	0		97	0.843501	0.467362		97	0.387155	0.00128733
98	0	0		98	0.807985	0.457599		98	0.386367	0.00128733
99	0	0		99	0.807985	0.454995		99	0.593744	0.002575
100	0	0		100	0.719196	0.453693		100	0.663132	0.249774
101	0	0		101	0.701437	0.453693		101	0.71123	0.251062
102	0	0		102	0.68368	0.00195267		102	1.30734	0.518861
103	0	0		103	0.621527	0.00325467		103	1.45558	0.520148
104	0	0		104	0.621527	0.001302		104	1.47845	0.522723
105	0	0		105	0.586011	0.003254		105	1.82223	1.08407
106	0	0		106	0.408432	0.00195267		106	1.91055	1.09437
107	0	0		107	0.399553	0		107	4.1909	1.56173
108	0	0		108	0.399553	0		108	4.96364	2.20677
109	0	0		109	0.390674	0.000650667		109	5.17259	2.29432
110	0	0		110	0.390674	0.00130133		110	10.4635	4.50109
111	0	0		111	0.204216	0.000650667		111	12.1982	4.95686
112	0	0		112	0.204216	0.00195267		112	15.5651	6.57911
113	0	0		113	0.195337	0.001302		113	15.6991	6.57911
114	0	0		114	0.195337	0.00195267		114	15.707	6.57911
115	0	0		115	0.195337	0		115	15.2576	6.70785
116	0	0		116	0.195337	0		116	15.0368	6.91385
117	0	0		117	0.195337	0.00130133		117	10.3452	3.40414
118	0	0		118	0.195337	0		118	8.76029	3.10415
119	0	0		119	0.195337	0		119	7.34886	2.90202
120	0	0		120	0.186459	0		120	6.11879	2.42693
121	0	0		121	0.17758	0.00130133		121	5.48799	2.31878
122	0	0		122	0.17758	0		122	5.16392	2.31749
123	0	0		123	0.159821	0.000650667		123	4.77045	2.31106
124	0	0		124	0.159821	0		124	4.50157	1.66087
125	0	0		125	0.159821	0.001302		125	4.44874	1.65701
126	0	0		126	0.159821	0.00130133		126	3.45838	1.54371
127	0	0		127	0.159821	0.003905		127	3.38663	1.54113
128	0	0		128	0.159821	0		128	3.32355	1.53985
129	0	0		129	0.488342	0.000650667		129	3.33853	1.53985
130	0	0		130	0.488342	0.00130133		130	3.2991	1.54113
131	0	0		131	0.488342	0.00130133		131	3.04047	1.46517
132	0	0		132	0.106548	0.00130133		132	3.01997	1.46388
133	0	0		133	0.008879	0		133	2.91747	1.46388
134	0	0		134	0.008879	0.000650667		134	2.89223	1.4626
135	0	0		135	0.008879	0		135	2.7779	1.21153
136	0	0		136	0.008879	0.000650667		136	2.44515	0.652761
137	0	0		137	0.0266373	0.029942		137	2.37419	0.654048
138	0	0		138	0.017758	0.00130133		138	2.07771	0.652761
139	0	0		139	0.008879	0		139	2.01305	0.651473
140	0	0		140	0.008879	0.00260333		140	1.91685	0.651473
141	0	0		141	0	0		141	1.46504	0.382386
142	0	0		142	0	0.000650667		142	1.22297	0.16995
143	0	0		143	0.008879	0.00585833		143	1.22297	0.16995
144	0	0		144	0.008879	0.00585833		144	1.2206	0.16995
145	0	0		145	0	0		145	1.21903	0.16995
146	0	0		146	0	0		146	1.21666	0.16995
147	0	0		147	0	0.00260333		147	0.369809	0.00128733
148	0	0		148	0.026637	0.0234327		148	0.361924	0.00257467
149	0	0		149	0	0.00130133		149	0.331961	0.00257467
150	0	0		150	0	0.000650667		150	0.26336	0.00772467
151	0	0		151	0	0.001302		151	0.256264	0.00257467
152	0	0		152	0	0.000650667		152	0.161643	0.00257467
153	0	0		153	0.026637	0.0305933		153	0.160855	0.00257467
154	0	0		154	0.008879	0.001952		154	0.161643	0.00257467
155	0	0		155	0.008879	0.000650667		155	0.159278	0.002575
156	0	0		156	0.008879	0.005207		156	0.044945	0.00128733
157	0	0		157	0.008879	0		157	0.0205013	0.00514967
158	0	0		158	0.008879	0.00130133		158	0.022867	0.006437
159	0	0		159	0	0.00390533		159	0.0307513	0.009012
160	0	0		160	0	0.0156223		160	0.0402133	0.00901233
161	0	0		161	0	0.00390567		161	0.038637	0.00772467
162	0	0		162	0.008879	0.00390533		162	0.0402137	0.00901233
163	0	0		163	0.0266373	0.00716		163	0.0433677	0.00772467
164	0	0		164	0	0.00260333		164	0.0441563	0.00772467
165	0	0		165	0	0.00585833		165	0.051253	0.00772467
166	0	0		166	0	0.00455633		166	0.049676	0.00772467
167	0	0		167	0.017758	0.008462		167	0.052041	0.00772467
168	0	0		168	0.008879	0.00846167		168	0.054407	0.0102997
169	0	0		169	0.106548	0.0104143		169	0.0488873	0.00643733
170	0	0		170	0.0266373	0.016924		170	0.0488873	0.00643733
171	0	0		171	0.0266373	0.00781067		171	0.0520417	0.007725
172	0	0		172	0.017758	0.00716		172	0.052042	0.00901233
173	0	0		173	0	0.00650933		173	0.05283	0.00772467
174	0	0		174	0	0.00520767		174	0.0512533	0.00772467
175	0	0		175	0.035516	0.00455567		175	0.0520417	0.00643733
176	0	0		176	0.017758	0.005207		176	0.051253	0.00643733
177	0	0		177	0.017758	0.005207		177	0.0536183	0.00643733
178	0	0		178	0.008879	0.00976367		178	0.0520413	0.00514967
179	0	0.106469		179	0.008879	0.00325467		179	0.0528297	0.00643733
180	0	0.106469		180	0.008879	0.00520733		180	0.0567727	0.00901233
181	0	0.106469		181	0.008879	0.008462		181	0.0520413	0.007725
182	0	0		182	0.017758	0.0123673		182	0.0551953	0.007725
183	0	0		183	0.017758	0.00715967		183	0.059138	0.0167373
184	0	0		184	0.008879	0.003906		184	0.0559837	0.00772467
185	0	0		185	0.008879	0.00520733		185	0.057561	0.00643733
186	0	0		186	0	0.00716033		186	0.0607147	0.00643733
187	0	0		187	0.008879	0.024084		187	0.0772733	0.0682373
188	0	0		188	0.008879	0.00195267		188	0.055984	0.00514967
189	0	0		189	0.008879	0.00520733		189	0.0551957	0.00514967
190	0	0		190	0.008879	0.00846133		190	0.054407	0.00772467
191	0	0		191	0.008879	0.00716033		191	0.059138	0.00901233
192	0	0		192	0.008879	0.0123673		192	0.0796393	0.0167373
193	0	0		193	0	0.006509		193	0.06308	0.00514967
194	0	0		194	0	0.00585767		194	0.113545	0.0386247
195	0	0		195	0	0.00781067		195	0.06308	0.00901233
196	0	0		196	0	0.014971		196	0.0615033	0.00643733
197	0.426495	0		197	0.008879	0.0149707		197	0.062292	0.00643733
198	0.426495	0		198	0.008879	0.0162727		198	0.071754	0.0102997
199	0	0		199	0.026637	0.0136693		199	0.0686	0.00772467
200	0	0		200	0.017758	0.017575		200	0.0693887	0.0102997
201	0	0		201	0.017758	0.0123677		201	0.0725423	0.00643733
202	0	0		202	0.008879	0.013018		202	0.0701763	0.007725
203	0	0		203	0.008879	0.00781133		203	0.0670233	0.00901233
204	0	0		204	0.008879	0.00781067		204	0.070965	0.00901233
205	0	0		205	0.017758	0.00520733		205	0.0638687	0.00643733
206	0	0		206	0	0.004556		206	0.098563	0.0244623
207	0	0		207	0.026637	0.00455667		207	0.180567	0.052787
208	0	0		208	0.026637	0.00390533		208	0.002366	0.00772467
209	0	0		209	0.044395	0.00390567		209	0.00394333	0.007725
210	0	0		210	0.0710323	0.00520733		210	0.00630867	0.0102997
211	0	0		211	0.035516	0.002604		211	0.00315467	0.00515
212	0	0		212	0.017758	0.005207		212	0.00157733	0.0102997
213	0	0		213	0.017758	0.0117167		213	0.00157733	0.023175
214	0	0		214	0.008879	0.0117163		214	0.000788667	0.0231747
215	0	0		215	0.008879	0.00650867		215	0.000788667	0.0128747
216	0.426495	0		216	0.017758	0.0110657		216	0.00157733	0.0218873
217	0	0		217	0.026637	0.009764		217	0.002366	0.0193123
218	0	0		218	0.008879	0.00716033		218	0.000788667	0.0141623
219	0	0		219	0.017758	0.00976367		219	0.00157733	0.0193123
220	0	0		220	0.017758	0.007811		220	0.00157733	0.0154497
221	0	0		221	0.017758	0.006509		221	0.00157733	0.0128747
222	0	0		222	0.026637	0.0208293		222	0.002366	0.0411997
223	0	0		223	0.008879	0.00520733		223	0.000788667	0.0102997
224	0	0		224	0.008879	0.00911267		224	0.000788667	0.0180247
225	0	0		225	0	0.00781067		225	0	0.0154497
226	0.426495	0		226	0.017758	0.00650867		226	0.00157733	0.0128747
227	0.426495	0		227	0.115427	0.143854		227	0.0102507	0.284537
228	0	0		228	0.008879	0.00390567		228	0.000788667	0.007725
229	0	0		229	0.008879	0.001302		229	0.000788667	0.002575
230	0	0		230	0.008879	0.00520733		230	0.000788667	0.0102997
231	0	0		231	0.0532743	0.00976367		231	0.00473133	0.0193123
232	0	0		232	0.0532747	0.0130183		232	0.00473067	0.02575
233	0	0		233	0.0710323	0.0240837		233	0.00630867	0.0476373
234	0	0		234	0.0532743	0.01432		234	0.00473133	0.0283247
235	0	0		235	0.0443953	0.0201783		235	0.00394267	0.0399123
236	0	0		236	0.026637	0.0279893		236	0.002366	0.0553623
237	0	0		237	0.0266373	0.022131		237	0.00236533	0.0437747
238	0	0		238	0.0443953	0.0299423		238	0.00394267	0.0592247

## Sheet: SuppFig.5c
chimp DCHS1
Amplicon position [bp]	deletions after PE	deletions after SNIPE
1	0.0367677	0.031501
2	0.00282833	0.00233333
3	0	0.00116667
4	0	0
5	0	0
6	0.00565667	0.00583333
7	0	0.00466667
8	0	0.00233333
9	0.00282833	0.00233333
10	0.00282833	0.0035
11	0.0169697	0.007
12	0	0
13	0.00282833	0.00233333
14	0.0141413	0.0175003
15	0	0
16	0.00282833	0.00233333
17	0	0.00116667
18	0.00282833	0
19	0	0
20	0.00282833	0
21	0	0
22	0.019798	0.0175
23	0.00282833	0
24	0.00565667	0
25	0.008485	0
26	0	0.00116667
27	0	0.00116667
28	0	0.00233333
29	0.00282833	0.00233333
30	0.00565667	0.00116667
31	0.00282833	0.00233333
32	0.00565667	0.00233333
33	0	0.0035
34	0	0.00466667
35	0	0.00233333
36	0	0.00233333
37	0.00565667	0.0035
38	0	0.00233333
39	0	0.00233333
40	0	0.00116667
41	0.00282833	0.00583333
42	0	0.0035
43	0	0.00233333
44	0	0.00116667
45	0	0.00116667
46	0	0.00116667
47	0.00282833	0.00116667
48	0	0
49	0	0.00116667
50	0	0
51	0	0
52	0.00565667	0
53	0	0
54	0	0.00233333
55	0.00282833	0.00233333
56	0	0
57	0	0.00116667
58	0	0.00116667
59	0.0254543	0.023334
60	0	0
61	0	0
62	0	0
63	0	0
64	0	0.0140003
65	0	0.0140003
66	0	0.0140003
67	0	0.0140003
68	0	0.0140003
69	0	0.0140003
70	0	0.0140003
71	0	0.0140003
72	0	0.0140003
73	0	0.0140003
74	0	0.0140003
75	0	0.0140003
76	0	0.0140003
77	0	0.0175003
78	0	0.0140003
79	0	0.0163337
80	0	0.015167
81	0	0.015167
82	0	0.0140003
83	0	0.0140003
84	0	0.0140003
85	0	0.0140003
86	0	0.0140003
87	0	0.0140003
88	0	0.0140003
89	0	0.015167
90	0	0.015167
91	0.00282833	0.0198337
92	0	0.015167
93	0	0.0163337
94	0	0.0140003
95	0	0.0140003
96	0.019798	0.0431677
97	0.00565667	0.0140003
98	0	0.0140003
99	0	0.0140003
100	0	0.0140003
101	0	0.015167
102	0	0.0140003
103	0.00282833	0.0163337
104	0.008485	0.038501
105	0.008485	0.0408343
106	0.825851	0.459678
107	0.825851	0.457344
108	0.825851	0.607848
109	0.825851	0.607848
110	0.825851	0.609014
111	0.828679	0.606681
112	1.05211	0.647515
113	1.05211	0.653349
114	1.10868	0.715184
115	1.48766	1.4747
116	1.49049	1.47937
117	1.97129	1.58204
118	2.62745	1.77921
119	4.61854	5.15912
120	5.69045	6.28615
121	7.28842	7.03983
122	11.0415	11.9073
123	11.4516	11.6121
124	9.46335	10.9798
125	6.73691	9.21222
126	3.21007	4.88145
127	3.55795	5.15679
128	2.9329	4.63061
129	1.56685	3.76026
130	1.51029	3.72759
131	1.51312	3.72642
132	1.47635	3.72059
133	1.47635	3.67975
134	0.384643	0.54018
135	0.387471	0.540179
136	0.384643	0.535512
137	0.353532	0.43401
138	0.353532	0.43051
139	0.353532	0.431677
140	0.353532	0.298674
141	0.24323	0.14817
142	0.24323	0.14817
143	0.24323	0.149337
144	0.24323	0.14817
145	0.24323	0.147004
146	0.24323	0.147004
147	0.24323	0.147004
148	0.246058	0.149337
149	0.24323	0.149337
150	0.24323	0.147004
151	0.24323	0.149337
152	0.24323	0.147004
153	0.24323	0.147004
154	0.24323	0.14817
155	0.24323	0.14817
156	0.24323	0.150504
157	0.24323	0.149337
158	0.24323	0.149337
159	0.24323	0.149337
160	0.24323	0.149337
161	0.24323	0.149337
162	0	0.00233333
163	0	0.00233333
164	0	0.0035
165	0	0.0035
166	0	0.00233333
167	0	0.0035
168	0	0.00116667
169	0.00282833	0.00116667
170	0	0.00116667
171	0.00282833	0.007
172	0	0.00816667
173	0.00282833	0.00233333
174	0.00282833	0.00116667
175	0.011313	0.0256673
176	0	0.00466667
177	0	0.00116667
178	0	0.00233333
179	0	0
180	0	0
181	0	0.00233333
182	0	0
183	0	0.00116667
184	0	0.00466667
185	0.00282833	0.00466667
186	0	0.0035
187	0	0.0035
188	0	0.00116667
189	0.00565667	0.00466667
190	0.00282833	0.00233333
191	0	0.007
192	0	0.0035
193	0.00565667	0
194	0	0
195	0	0.00233333
196	0	0.00233333
197	0.00282833	0.00583333
198	0	0.00116667
199	0	0.00116667
200	0.0254543	0.0618347
201	0	0.00233333
202	0	0.00233333
203	0	0
204	0.00282833	0
205	0.00282833	0.00116667
206	0.00282833	0.00466667
207	0.00282833	0
208	0.00565667	0.00116667
209	0	0
210	0.00282833	0.0035
211	0	0
212	0	0
213	0	0.00233333
214	0	0
215	0	0
216	0	0.00233333
217	0	0.00116667
218	0	0.00233333
219	0	0
220	0	0
221	0	0
222	0	0.00116667
223	0	0
224	0	0.00233333
225	0.00565667	0.00583333
226	0.0141417	0.0116667
227	0	0
228	0.0254543	0.0186667
229	0.00282833	0.00933333
230	0.00565667	0.00933333
231	0.053737	0.0525013
232	0.00565667	0.00233333
233	0.00282833	0.00116667
234	0.008485	0.00233333
235	0.0141413	0.00466667
236	0.00565667	0.007
237	0.0141413	0.00466667
238	0.008485	0.00466667
