# Supplementary material for: Search-and-remove genome editing allows selection of cells by DNA sequence
Source: Nat Commun. 2025 Dec 8;16:10985. doi: 10.1038/s41467-025-66896-1 (PMC12689631; doi:10.1038/s41467-025-66896-1)
Supplement: Supplementary file 6 — Source Data [file 41467_2025_66896_MOESM6_ESM.zip › Source_Data/031125_Source_Data_SuppFig6.xlsx]

## Sheet: SuppFig.6b
Clone ID	Mean CNV	Upper Limit	Lower Limit
wt	2.00927	2.12964	1.8889
c1	1.94445	2.23149	1.66667
c2	2.1389	2.26853	2.00001
c3	2.1389	2.25001	2.02779
c4	2.12964	2.29631	1.95371
c5	1.7963	1.96297	1.6389
c6	2.06482	2.26853	1.87038
c7	1.90742	2.02779	1.78704
c8	2.00927	2.1389	1.87964
c9	2.1389	2.24075	2.02779
c10	2.00001	2.1389	1.87038
c11	2.0926	2.22223	1.96297
c12	1.95371	2.0926	1.81482
c13	2.08334	2.23149	1.93519
c14	1.75927	1.95371	1.55556
c15	2.07408	2.16668	1.99075
c16	1.95371	2.10186	1.7963
c17	2.02779	2.1389	1.92593
c18	2.03705	2.25927	1.82408
c19	1.98149	2.0926	1.87038
c20	1.92593	2.05557	1.78704
c21	2.00001	2.1852	1.81482
c22	1.85186	2.31482	1.38889
c23	1.97223	2.23149	1.70371
c24	1.98149	2.17594	1.78704

## Sheet: SuppFig.6c
Genotype	Number of clones
intended biallelic edit	20
intended editing + additional SNP	3
indel	1

## Sheet: SuppFig.6d
	Downstream SNP			Upstream SNP
clone ID	A reads [%]	G reads [%]		T reads [%]	C reads [%]
c1	47.6062	49.2021		46.8586	49.3269
c2	47.028	49.6134		47.1495	49.5368
c3	97.4381	2.56189		45.8681	50.6438
c4	45.5247	50.8823		47.0571	49.8106
c5	0.264984	99.2147		48.3501	48.1537
c6	45.3197	51.5383		45.4235	51.1059
c7	90.9956	1.92777		45.8103	50.8481
c8	46.2082	50.2881		47.9704	47.885
c9	46.3962	49.9895		46.6203	49.9048
c10	0.262376	99.2822		47.1789	49.1463
c11	48.2072	48.2566		47.3471	49.0371
c12	47.4928	48.8691		46.463	49.7218
c13	46.8835	49.9107		47.1098	49.6637
c14	46.5596	49.8872		45.6922	51.0673
c15	46.5867	50.2228		47.8772	48.5808
c16	47.2075	49.2513		46.6472	49.873
c17	47.2094	49.3482		47.0464	48.8705
c18	46.804	50.2271		48.1042	48.4219
c19	45.9852	50.3512		49.0257	47.3995
c20	46.1921	50.6232		49.5951	46.9003
c21	47.1584	49.1824		46.6493	49.982
c22	47.1698	49.5315		46.8389	49.2188
c23	47.1758	49.042		46.0374	49.5581
c24	45.1634	51.561		47.761	48.9033
