# Supplementary material for: Search-and-remove genome editing allows selection of cells by DNA sequence
Source: Nat Commun. 2025 Dec 8;16:10985. doi: 10.1038/s41467-025-66896-1 (PMC12689631; doi:10.1038/s41467-025-66896-1)
Supplement: Supplementary file 6 — Source Data [file 41467_2025_66896_MOESM6_ESM.zip › Source_Data/031125_Source_Data_SuppFig8.xlsx]

## Sheet: SuppFig.8a
	[%] indels OT-1 before SNIPE			[%] indels OT-1 after SNIPE
target	rep1	rep2	rep3	rep1	rep2	rep3
Puro_STOP	30.1385	29.0212	24.3226	95.4646	93.3555	94.8675
FANCF	28.533	29.6267	30.797	92.2778	95.4558	98.2121
VEGFA	3.59379	4.93307	4.6141	28.5237	19.1108	26.1786
HEK3	10.8352	9.6524	8.8652	19.454	12.003	21.8028
CDH16	67.0751	62.5754	58.8162	37.1162	31.537	55.4798
AHR	65.7557	61.8324	59.9532	27.9461	40.7563	41.5139
PRDM10	44.6658	44.3417	42.2093	54.7168	54.5132	54.5761
C3	84.9778	83.9615	83.816	85.76	87.5859	87.6559
DCHS1	76.0783	70.6623	77.3474	99.6686	99.4583	96.1901
chimp DCHS1	32.2894	36.0728	33.2588	97.1685	96.4709	95.7137
TP53 72				34.8075	54.8617
BCR-ABL				55.8513	48.0073	53.5011
KRAS				27.992	24.9663
AAVS1-iCRISPR				44.1176	25	40
TP53 273				38.8237	25.2306
APC				19.5772	19.5931
GLDC	57.6745	56.9	61.4516	89.9	95.9311	95.9416
NCOA6	80.3087	80.0481	79.1445	78.5099	81.025	79.7396
IZUMO4	85.101	85.2717	89.54	80.3937	80.4558	82.1408

## Sheet: SuppFig.8b
	[%] indels OT-1 before SNIPE			[%] indels OT-1 after SNIPE
target	rep1	rep2	rep3	rep1	rep2	rep3
Puro_STOP	0	0	0	0	0	0
FANCF	0	0.0153	0	0	0	0
VEGFA	0.018989	0.080324	0.063391	0.125532	0.096382	0.035776
HEK3	0.095603	0.001299	0.008135	0.054863	0.094392	0.01981
CDH16	46.0277	43.2425	42.9587	2.52619	0.020634	2.06289
AHR	0	0.543817	0.122507	0	0.362454
PRDM10	0	0	0.014968	0	0.0526	0.208411
C3	0.0541	0	0.0958	0.508	0.1482	0.3933
DCHS1	0.008721	0.003115	0.000144	0	0.051119	0.067113
chimp DCHS1	0	0	0	0.014525	0	0
TP53 72				0	0
BCR-ABL				0.021081	0.069741	0.12756
KRAS				0	0
AAVS1-iCRISPR				0	0	0
TP53 273				0.030867	0.025891
APC				0	0.518493
GLDC	0.004618	0	0	0	0.041588	0.050498
NCOA6	0.037305	0.034303	0.028074	0.001095	0	0.0359144
IZUMO4	0	0.124995	0.01756	0.029291	0.3909	0

## Sheet: SuppFig.8c
	[%] indels OT-1 before SNIPE			[%] indels OT-1 after SNIPE
target	rep1	rep2	rep3	rep1	rep2	rep3
Puro_STOP	0.164003	0.047833	0.071867	0.054002	0.104808	0.184662
FANCF	0	0.039399	0	0	0	0
VEGFA	0.205056	0.018271	0.001652	0	0.003065	0.008666
HEK3	0	0.03459	0	0.013214	0	0.001361
CDH16	3.48122	3.17339	2.58202	1.57797	0.064812	0
AHR	0.047461	0.084634	0.061091	0.207536	0.084341	0.237087
PRDM10	0.951395	1.03626	0.946937	0.12316	0.609542	0.115468
C3	0	0	0	0	0	0
DCHS1	0	0	0	0	0.01888	0.011505
TP53 72				0	0
BCR-ABL				0	0	0
KRAS				0.031627	0
AAVS1-iCRISPR				0	0	0
TP53 273				0.0489683	0.033038
APC				0.035289	0.179327
GLDC	0	0	0	0	0.027574	0.047337
NCOA6	0.009039	0	0.017179	0.116238	0.048749	0.048599
IZUMO4	0.043267	0.015255	0.024147	0.116238	0.048749	0.048599
