# Supplementary material for: Search-and-remove genome editing allows selection of cells by DNA sequence
Source: Nat Commun. 2025 Dec 8;16:10985. doi: 10.1038/s41467-025-66896-1 (PMC12689631; doi:10.1038/s41467-025-66896-1)
Supplement: Supplementary file 6 — Source Data [file 41467_2025_66896_MOESM6_ESM.zip › Source_Data/031125_Source_Data_SuppFig9.xlsx]

## Sheet: SuppFig.9a
Chromosomes with precise edits	cellular clones
10	25
9	13
8	42
7	15
6	20
2	1

## Sheet: SuppFig.9b
PROM2	Downstream SNP			Upstream SNP			CDH16	Downstream SNP			Upstream SNP			IZUMO4	Downstream SNP			Upstream SNP			AHR	Downstream SNP			Upstream SNP			NCOA6	Downstream SNP			Upstream SNP
clone ID	T reads [%]	G reads [%]		G reads [%]	A reads [%]		clone ID	G reads [%]	A reads [%]		G reads [%]	A reads [%]		clone ID	T reads [%]	C reads [%]		T reads [%]	C reads [%]		clone ID	T reads [%]	A reads [%]		A reads [%]	C reads [%]		clone ID	T reads [%]	A reads [%]		C reads [%]	T reads [%]
c1	47.8548	49.7966		49.69	47.6757		c1	50.3891	47.0085		49.8051	48.5751		c1	0.135726	98.5884		54.1301	42.1856		c1	49.0166	47.5054		49.847	50.153		c1	47.2049	48.9737		42.9169	57.0831
c2	42.3932	55.1247		47.4372	50.0381		c2	48.8591	48.1238		49.1935	49.2775		c2	0.188284	98.5505		48.6521	47.5263		c2	49.0263	47.3333		49.2779	50.7221		c2	47.6213	48.5787		48.9825	51.0175
c3	46.1023	51.0429		51.3211	45.5381		c3	53.1353	44.1861		48.5179	49.2307		c3	0.158761	98.6068		47.683	46.3407		c3	48.9042	47.7706		47.0555	52.9445		c3	47.9394	48.0863		51.7077	48.2923
c4	49.1289	48.3445		51.095	46.5391		c4	53.1314	44.2014		47.5185	50.7526		c4	0.143995	98.5706		52.0447	43.8809		c4	44.7997	51.3507		48.9867	51.0133		c4	47.1668	48.6508		49.1359	50.8641
c5	46.4971	50.9837		51.2272	46.5436		c5	50.4628	47.0383		51.3617	46.8746		c5	0.145175	98.5828		49.7632	46.2675		c5	49.1274	47.1713		48.5093	51.4907		c5	47.81	48.5038		47.4894	52.5106
c6	46.264	51.332		51.6201	46.0485		c6	51.4753	45.9558		48.3539	49.7345		c6	0.14229	98.6325		46.8696	49.3534		c6	49.9524	46.7674		48.321	51.679		c6	48.9867	47.2936		43.3697	56.6303
c7	51.5369	45.5553		51.9735	45.6217		c7	47.7742	49.7826		46.2158	52.1739		c7	0.183349	98.5118		44.9594	50.4234		c7	47.5866	48.9353		49.5622	50.4378		c7	48.7251	47.3916		46.5308	53.4692
c8	48.5596	48.8708		50.0888	47.1186		c8	48.3955	48.8187		49.3659	48.9737		c8	0.207837	98.23		49.4346	47.139		c8	49.3959	47.4262		46.0677	53.9323		c8	46.9233	49.1311		46.9216	53.0784
c9	46.4945	51.3087		49.2737	47.7579		c9	48.7176	48.2355		50.7536	47.4283		c9	0.152847	98.5619		52.1213	44.2344		c9	47.2744	49.3331		49.9918	50.0082		c9	50.2238	46.3047		47.1685	52.8315
c10	47.8586	48.9684		51.1418	45.6425		c10	47.9712	49.0016		47.6828	50.4922		c10	0.200821	98.3744		46.7544	49.9329		c10	45.1703	50.6229		47.8975	52.1025		c10	94.2214	2.2653		5.31473	94.6853
